# Supplementary material for: 1-Bromo-2,4,6-tricyclo­hexyl­benzene
Source: Acta Crystallogr Sect E Struct Rep Online. 2007 Dec 21;64(Pt 1):o335. doi: 10.1107/S1600536807067062 (PMC2915376; doi:10.1107/S1600536807067062)
Supplement: Supplementary file 1 [file e-64-0o335-sup1.cif]

##############################################################################
###                                                                        ###
###        Electronic paper (Acta Crystallographica Section E)             ###
###                                                                        ###
##############################################################################
#                                                                            #
# This CIF contains the data in a paper accepted for publication in Acta     #
# Crystallographica Section E. It conforms to the requirements of Notes      #
# for Authors for Section E, and has been peer reviewed under the auspices   #
# of the IUCr Commission on Journals.                                        #
#                                                                            #
# Full details of the Crystallographic Information File format               #
# are given in the paper "The Crystallographic Information File (CIF):       #
# a New Standard Archive File for Crystallography" by S. R. Hall, F. H.      #
# Allen and I. D. Brown [Acta Cryst. (1991), A47, 655-685].                  #
#                                                                            #
# The current version of the core CIF dictionary is obtainable from          #
# ftp://ftp.iucr.org/pub/cif_core.dic. The current version number is 2.1.    #
#                                                                            #
# Software is freely available for graphical display of the structure(s) in  #
# this CIF.  For information consult the CIF home page http://www.iucr.org/  #
# cif/home.html                                                              #
#                                                                            #
##############################################################################
                                             
data_I
_audit_creation_method     SHELXL-97
_chemical_name_systematic
;
1-Bromo-2,4,6-tricyclohexylbenzene
;
_chemical_name_common     ?
_chemical_formula_moiety     'C24 H35 Br'
_chemical_formula_sum     'C24 H35 Br'
_chemical_formula_iupac     'C24 H35 Br'
_chemical_formula_weight     403.43
_chemical_melting_point     ?
_symmetry_cell_setting     Monoclinic
_symmetry_space_group_name_H-M     'P 21/c'
_symmetry_space_group_name_Hall     '-P 2ybc'
loop_
    _symmetry_equiv_pos_as_xyz
    'x, y, z'
    '-x, y+1/2, -z+1/2'
    '-x, -y, -z'
    'x, -y-1/2, z-1/2'
_cell_length_a     15.5100(10)
_cell_length_b     11.6718(8)
_cell_length_c     11.3431(8)
_cell_angle_alpha     90.00
_cell_angle_beta     99.9120(10)
_cell_angle_gamma     90.00
_cell_volume     2022.7(2)
_cell_formula_units_Z     4
_cell_measurement_reflns_used     7741
_cell_measurement_theta_min     2.196
_cell_measurement_theta_max     28.244
_cell_measurement_temperature     100(2)
_exptl_crystal_description     Plate
_exptl_crystal_colour     Colorless
_exptl_crystal_size_max     0.203
_exptl_crystal_size_mid     0.114
_exptl_crystal_size_min     0.04
_exptl_crystal_density_diffrn     1.325
_exptl_crystal_density_meas     ?
_exptl_crystal_density_method     'not measured'
_exptl_crystal_F_000     856
_exptl_absorpt_coefficient_mu     2.036
_exptl_absorpt_correction_type     multi-scan
_exptl_absorpt_process_details     '(SADABS; Sheldrick, 2002)'
_exptl_absorpt_correction_T_min     0.7424
_exptl_absorpt_correction_T_max     0.9210
_exptl_special_details
;
The diffraction data were collected in three sets of 606
frames (\w scans, 0.3\%/scan) at \f settings of 0, 120
and 240\%.
;
_diffrn_ambient_temperature     100(2)
_diffrn_radiation_type     MoK\a
_diffrn_radiation_wavelength     0.71073
_diffrn_radiation_source     'fine-focus sealed tube'
_diffrn_radiation_monochromator     graphite
_diffrn_measurement_device_type     'Bruker SMART APEXI CCD area-detector'
_diffrn_measurement_method     'phi and omega scans'
_diffrn_detector_area_resol_mean     ?
_diffrn_reflns_number     17176
_diffrn_reflns_av_R_equivalents     0.0439
_diffrn_reflns_av_sigmaI/netI     0.0445
_diffrn_reflns_theta_min     1.33
_diffrn_reflns_theta_max     27.50
_diffrn_reflns_theta_full     27.50
_diffrn_measured_fraction_theta_max     0.995
_diffrn_measured_fraction_theta_full     0.995
_diffrn_reflns_limit_h_min     -20
_diffrn_reflns_limit_h_max     20
_diffrn_reflns_limit_k_min     -15
_diffrn_reflns_limit_k_max     15
_diffrn_reflns_limit_l_min     -14
_diffrn_reflns_limit_l_max     14
_diffrn_standards_number     ?
_diffrn_standards_interval_count     ?
_diffrn_standards_interval_time     ?
_diffrn_standards_decay_%     ?
_refine_special_details
;
 Refinement of F^2^ against ALL reflections.  The weighted R-factor wR and
 goodness of fit S are based on F^2^, conventional R-factors R are based
 on F, with F set to zero for negative F^2^. The threshold expression of
 F^2^ > 2sigma(F^2^) is used only for calculating R-factors(gt) etc. and is
 not relevant to the choice of reflections for refinement.  R-factors based
 on F^2^ are statistically about twice as large as those based on F, and R-
 factors based on ALL data will be even larger. H-atoms were placed in
 calculated positions (C---H = 0.95 - 0.98 \%A) and included as riding
 contributions with isotropic displacement parameters 1.2 - 1.5 times those
 of the attached carbon atoms.
;
_reflns_number_total     4621
_reflns_number_gt     3711
_reflns_threshold_expression     >2\s(I)
_refine_ls_structure_factor_coef     Fsqd
_refine_ls_matrix_type     full
_refine_ls_R_factor_all     0.0489
_refine_ls_R_factor_gt     0.0328
_refine_ls_wR_factor_gt     0.0753
_refine_ls_wR_factor_ref     0.0902
_refine_ls_goodness_of_fit_ref     1.083
_refine_ls_restrained_S_all     1.083
_refine_ls_number_reflns     4621
_refine_ls_number_parameters     226
_refine_ls_number_restraints     0
_refine_ls_hydrogen_treatment     constr
_refine_ls_weighting_scheme     calc
_refine_ls_weighting_details
                 'calc w=1/[\s^2^(Fo^2^)+(0.0478P)^2^] where P=(Fo^2^+2Fc^2^)/3'
_atom_sites_solution_hydrogens     geom
_atom_sites_solution_primary     direct
_atom_sites_solution_secondary     difmap
_refine_ls_shift/su_max     0.001
_refine_ls_shift/su_mean     0.000
_refine_diff_density_max     0.481
_refine_diff_density_min     -0.323
_refine_ls_extinction_method     none
_refine_ls_extinction_coef     ?
loop_
    _atom_type_symbol
    _atom_type_description
    _atom_type_scat_dispersion_real
    _atom_type_scat_dispersion_imag
    _atom_type_scat_source
    'C' 'C' 0.0033 0.0016
                         'International Tables Vol C Tables 4.2.6.8 and 6.1.1.4'
    'H' 'H' 0.0000 0.0000
                         'International Tables Vol C Tables 4.2.6.8 and 6.1.1.4'
    'Br' 'Br' -0.2901 2.4595
                         'International Tables Vol C Tables 4.2.6.8 and 6.1.1.4'
_computing_data_collection     'SMART (Bruker, 2000)'
_computing_cell_refinement     'SAINT-Plus (Bruker, 2004)'
_computing_data_reduction     'SAINT-Plus (Bruker, 2004)'
_computing_structure_solution     'SHELXS97 (Sheldrick, 1997)'
_computing_structure_refinement     'SHELXL97 (Sheldrick, 1997)'
_computing_molecular_graphics     'SHELXTL (Bruker, 2000)'
_computing_publication_material     'SHELXTL (Bruker, 2000)'
loop_
    _atom_site_type_symbol
    _atom_site_label
    _atom_site_fract_x
    _atom_site_fract_y
    _atom_site_fract_z
    _atom_site_U_iso_or_equiv
    _atom_site_adp_type
    _atom_site_calc_flag
    _atom_site_refinement_flags
    _atom_site_occupancy
    _atom_site_disorder_assembly
    _atom_site_disorder_group
    Br Br1 0.629009(15) 0.56395(2) 1.082654(19) 0.01661(8) Uani d . 1 . .
    C C1 0.68387(15) 0.56480(19) 0.94340(19) 0.0126(4) Uani d . 1 . .
    C C2 0.63806(15) 0.61497(19) 0.8383(2) 0.0131(5) Uani d . 1 . .
    C C3 0.68065(15) 0.61665(19) 0.7398(2) 0.0138(5) Uani d . 1 . .
    H H3 0.6525 0.6525 0.6682 0.017 Uiso calc R 1 . .
    C C4 0.76278(15) 0.56804(19) 0.7419(2) 0.0138(5) Uani d . 1 . .
    C C5 0.80369(15) 0.51719(19) 0.8475(2) 0.0135(5) Uani d . 1 . .
    H H5 0.8595 0.4830 0.8494 0.016 Uiso calc R 1 . .
    C C6 0.76628(15) 0.51420(19) 0.95094(19) 0.0126(5) Uani d . 1 . .
    C C7 0.54657(15) 0.66413(19) 0.83056(19) 0.0134(5) Uani d . 1 . .
    H H7 0.5160 0.6171 0.8845 0.016 Uiso calc R 1 . .
    C C8 0.49112(15) 0.6580(2) 0.7052(2) 0.0176(5) Uani d . 1 . .
    H H8A 0.5194 0.7036 0.6489 0.021 Uiso calc R 1 . .
    H H8B 0.4876 0.5775 0.6773 0.021 Uiso calc R 1 . .
    C C9 0.39895(15) 0.7037(2) 0.7055(2) 0.0178(5) Uani d . 1 . .
    H H9A 0.3649 0.7007 0.6233 0.021 Uiso calc R 1 . .
    H H9B 0.3691 0.6547 0.7572 0.021 Uiso calc R 1 . .
    C C10 0.40203(16) 0.8265(2) 0.7510(2) 0.0192(5) Uani d . 1 . .
    H H10A 0.3418 0.8537 0.7531 0.023 Uiso calc R 1 . .
    H H10B 0.4278 0.8767 0.6958 0.023 Uiso calc R 1 . .
    C C11 0.45671(15) 0.8340(2) 0.8763(2) 0.0183(5) Uani d . 1 . .
    H H11A 0.4281 0.7890 0.9328 0.022 Uiso calc R 1 . .
    H H11B 0.4601 0.9147 0.9033 0.022 Uiso calc R 1 . .
    C C12 0.54896(15) 0.78791(19) 0.8769(2) 0.0154(5) Uani d . 1 . .
    H H12A 0.5825 0.7907 0.9594 0.019 Uiso calc R 1 . .
    H H12B 0.5793 0.8371 0.8259 0.019 Uiso calc R 1 . .
    C C13 0.80663(15) 0.56872(19) 0.63217(19) 0.0129(4) Uani d . 1 . .
    H H13 0.8599 0.5193 0.6508 0.015 Uiso calc R 1 . .
    C C14 0.74858(16) 0.5171(2) 0.5220(2) 0.0178(5) Uani d . 1 . .
    H H14A 0.7309 0.4386 0.5409 0.021 Uiso calc R 1 . .
    H H14B 0.6949 0.5639 0.5008 0.021 Uiso calc R 1 . .
    C C15 0.79693(17) 0.5128(2) 0.4158(2) 0.0207(5) Uani d . 1 . .
    H H15A 0.7569 0.4834 0.3447 0.025 Uiso calc R 1 . .
    H H15B 0.8469 0.4591 0.4339 0.025 Uiso calc R 1 . .
    C C16 0.83072(18) 0.6307(2) 0.3873(2) 0.0245(6) Uani d . 1 . .
    H H16A 0.7805 0.6815 0.3583 0.029 Uiso calc R 1 . .
    H H16B 0.8659 0.6233 0.3226 0.029 Uiso calc R 1 . .
    C C17 0.88686(17) 0.6843(2) 0.4972(2) 0.0215(5) Uani d . 1 . .
    H H17A 0.9037 0.7629 0.4776 0.026 Uiso calc R 1 . .
    H H17B 0.9411 0.6389 0.5198 0.026 Uiso calc R 1 . .
    C C18 0.83754(16) 0.6886(2) 0.6028(2) 0.0167(5) Uani d . 1 . .
    H H18A 0.7863 0.7400 0.5830 0.020 Uiso calc R 1 . .
    H H18B 0.8763 0.7203 0.6737 0.020 Uiso calc R 1 . .
    C C19 0.81235(15) 0.45326(19) 1.06289(19) 0.0137(5) Uani d . 1 . .
    H H19 0.7958 0.4936 1.1335 0.016 Uiso calc R 1 . .
    C C20 0.91201(15) 0.4548(2) 1.0778(2) 0.0204(5) Uani d . 1 . .
    H H20A 0.9327 0.5351 1.0789 0.024 Uiso calc R 1 . .
    H H20B 0.9304 0.4158 1.0087 0.024 Uiso calc R 1 . .
    C C21 0.95395(16) 0.3951(2) 1.1937(2) 0.0230(6) Uani d . 1 . .
    H H21A 1.0184 0.3957 1.1999 0.028 Uiso calc R 1 . .
    H H21B 0.9392 0.4376 1.2631 0.028 Uiso calc R 1 . .
    C C22 0.92215(16) 0.2718(2) 1.1973(2) 0.0231(6) Uani d . 1 . .
    H H22A 0.9473 0.2368 1.2751 0.028 Uiso calc R 1 . .
    H H22B 0.9425 0.2270 1.1332 0.028 Uiso calc R 1 . .
    C C23 0.82232(16) 0.2673(2) 1.1803(2) 0.0190(5) Uani d . 1 . .
    H H23A 0.8030 0.1864 1.1768 0.023 Uiso calc R 1 . .
    H H23B 0.8026 0.3038 1.2498 0.023 Uiso calc R 1 . .
    C C24 0.78019(16) 0.3286(2) 1.0658(2) 0.0171(5) Uani d . 1 . .
    H H24A 0.7158 0.3281 1.0603 0.021 Uiso calc R 1 . .
    H H24B 0.7944 0.2867 0.9957 0.021 Uiso calc R 1 . .
loop_
    _atom_site_aniso_label
    _atom_site_aniso_U_11
    _atom_site_aniso_U_22
    _atom_site_aniso_U_33
    _atom_site_aniso_U_12
    _atom_site_aniso_U_13
    _atom_site_aniso_U_23
    Br1 0.01767(13) 0.02172(14) 0.01130(12) 0.00188(10) 0.00488(9) 0.00310(10)
    C1 0.0161(11) 0.0139(11) 0.0091(10) -0.0030(9) 0.0054(9) 0.0000(9)
    C2 0.0145(11) 0.0122(11) 0.0125(11) -0.0019(9) 0.0016(9) -0.0002(9)
    C3 0.0172(12) 0.0139(11) 0.0098(10) 0.0000(9) 0.0008(9) 0.0007(9)
    C4 0.0176(11) 0.0126(11) 0.0113(10) -0.0037(9) 0.0027(9) 0.0001(9)
    C5 0.0135(11) 0.0132(11) 0.0133(11) 0.0011(9) 0.0009(9) -0.0009(9)
    C6 0.0157(11) 0.0106(11) 0.0107(11) -0.0024(9) -0.0001(9) 0.0007(9)
    C7 0.0155(11) 0.0148(12) 0.0101(10) -0.0004(9) 0.0032(9) 0.0011(9)
    C8 0.0185(12) 0.0201(12) 0.0131(11) 0.0033(10) -0.0002(9) -0.0034(10)
    C9 0.0144(12) 0.0232(13) 0.0149(11) 0.0014(10) -0.0004(9) 0.0012(10)
    C10 0.0185(13) 0.0186(12) 0.0208(12) 0.0043(10) 0.0048(10) 0.0041(10)
    C11 0.0213(13) 0.0138(12) 0.0205(12) 0.0023(10) 0.0055(10) -0.0009(10)
    C12 0.0194(12) 0.0155(12) 0.0119(11) -0.0008(9) 0.0040(9) -0.0002(9)
    C13 0.0153(11) 0.0141(11) 0.0096(10) 0.0016(9) 0.0030(9) 0.0002(9)
    C14 0.0210(13) 0.0185(12) 0.0137(11) 0.0012(10) 0.0024(10) -0.0004(10)
    C15 0.0266(14) 0.0247(14) 0.0110(12) 0.0003(11) 0.0042(10) -0.0021(10)
    C16 0.0351(15) 0.0245(14) 0.0162(12) 0.0034(12) 0.0110(11) 0.0046(11)
    C17 0.0271(14) 0.0179(12) 0.0217(13) 0.0002(10) 0.0101(11) 0.0033(10)
    C18 0.0211(12) 0.0141(11) 0.0157(11) 0.0001(10) 0.0054(9) 0.0003(9)
    C19 0.0174(12) 0.0168(12) 0.0068(10) 0.0000(9) 0.0015(9) 0.0008(9)
    C20 0.0147(12) 0.0281(14) 0.0175(12) -0.0021(10) 0.0005(10) 0.0077(10)
    C21 0.0165(13) 0.0308(14) 0.0192(13) -0.0010(11) -0.0040(10) 0.0094(11)
    C22 0.0220(13) 0.0277(14) 0.0189(13) 0.0060(11) 0.0016(10) 0.0072(11)
    C23 0.0226(13) 0.0180(12) 0.0160(12) 0.0001(10) 0.0022(10) 0.0035(10)
    C24 0.0187(12) 0.0171(12) 0.0149(11) -0.0012(10) 0.0011(9) 0.0003(9)
_geom_special_details
;
 All esds (except the esd in the dihedral angle between two l.s. planes)
 are estimated using the full covariance matrix.  The cell esds are taken
 into account individually in the estimation of esds in distances, angles
 and torsion angles; correlations between esds in cell parameters are only
 used when they are defined by crystal symmetry.  An approximate (isotropic)
 treatment of cell esds is used for estimating esds involving l.s. planes.
;
loop_
    _geom_bond_atom_site_label_1
    _geom_bond_atom_site_label_2
    _geom_bond_site_symmetry_2
    _geom_bond_distance
    _geom_bond_publ_flag
    Br1 C1 . 1.919(2) ?
    C1 C6 . 1.397(3) ?
    C1 C2 . 1.406(3) ?
    C2 C3 . 1.393(3) ?
    C2 C7 . 1.519(3) ?
    C3 C4 . 1.391(3) ?
    C3 H3 . 0.9500 ?
    C4 C5 . 1.388(3) ?
    C4 C13 . 1.518(3) ?
    C5 C6 . 1.396(3) ?
    C5 H5 . 0.9500 ?
    C6 C19 . 1.522(3) ?
    C7 C8 . 1.532(3) ?
    C7 C12 . 1.536(3) ?
    C7 H7 . 1.0000 ?
    C8 C9 . 1.526(3) ?
    C8 H8A . 0.9900 ?
    C8 H8B . 0.9900 ?
    C9 C10 . 1.522(3) ?
    C9 H9A . 0.9900 ?
    C9 H9B . 0.9900 ?
    C10 C11 . 1.527(3) ?
    C10 H10A . 0.9900 ?
    C10 H10B . 0.9900 ?
    C11 C12 . 1.527(3) ?
    C11 H11A . 0.9900 ?
    C11 H11B . 0.9900 ?
    C12 H12A . 0.9900 ?
    C12 H12B . 0.9900 ?
    C13 C14 . 1.532(3) ?
    C13 C18 . 1.534(3) ?
    C13 H13 . 1.0000 ?
    C14 C15 . 1.526(3) ?
    C14 H14A . 0.9900 ?
    C14 H14B . 0.9900 ?
    C15 C16 . 1.526(4) ?
    C15 H15A . 0.9900 ?
    C15 H15B . 0.9900 ?
    C16 C17 . 1.526(4) ?
    C16 H16A . 0.9900 ?
    C16 H16B . 0.9900 ?
    C17 C18 . 1.529(3) ?
    C17 H17A . 0.9900 ?
    C17 H17B . 0.9900 ?
    C18 H18A . 0.9900 ?
    C18 H18B . 0.9900 ?
    C19 C20 . 1.526(3) ?
    C19 C24 . 1.541(3) ?
    C19 H19 . 1.0000 ?
    C20 C21 . 1.531(3) ?
    C20 H20A . 0.9900 ?
    C20 H20B . 0.9900 ?
    C21 C22 . 1.524(4) ?
    C21 H21A . 0.9900 ?
    C21 H21B . 0.9900 ?
    C22 C23 . 1.528(3) ?
    C22 H22A . 0.9900 ?
    C22 H22B . 0.9900 ?
    C23 C24 . 1.527(3) ?
    C23 H23A . 0.9900 ?
    C23 H23B . 0.9900 ?
    C24 H24A . 0.9900 ?
    C24 H24B . 0.9900 ?
loop_
    _geom_angle_atom_site_label_1
    _geom_angle_atom_site_label_2
    _geom_angle_atom_site_label_3
    _geom_angle_site_symmetry_1
    _geom_angle_site_symmetry_3
    _geom_angle
    _geom_angle_publ_flag
    C6 C1 C2 . . 123.5(2) ?
    C6 C1 Br1 . . 118.56(16) ?
    C2 C1 Br1 . . 117.97(16) ?
    C3 C2 C1 . . 116.5(2) ?
    C3 C2 C7 . . 121.0(2) ?
    C1 C2 C7 . . 122.5(2) ?
    C4 C3 C2 . . 122.7(2) ?
    C4 C3 H3 . . 118.7 ?
    C2 C3 H3 . . 118.7 ?
    C5 C4 C3 . . 118.1(2) ?
    C5 C4 C13 . . 120.5(2) ?
    C3 C4 C13 . . 121.5(2) ?
    C4 C5 C6 . . 122.8(2) ?
    C4 C5 H5 . . 118.6 ?
    C6 C5 H5 . . 118.6 ?
    C5 C6 C1 . . 116.5(2) ?
    C5 C6 C19 . . 120.6(2) ?
    C1 C6 C19 . . 122.8(2) ?
    C2 C7 C8 . . 113.94(18) ?
    C2 C7 C12 . . 111.61(18) ?
    C8 C7 C12 . . 109.78(18) ?
    C2 C7 H7 . . 107.0 ?
    C8 C7 H7 . . 107.0 ?
    C12 C7 H7 . . 107.0 ?
    C9 C8 C7 . . 110.99(19) ?
    C9 C8 H8A . . 109.4 ?
    C7 C8 H8A . . 109.4 ?
    C9 C8 H8B . . 109.4 ?
    C7 C8 H8B . . 109.4 ?
    H8A C8 H8B . . 108.0 ?
    C10 C9 C8 . . 110.8(2) ?
    C10 C9 H9A . . 109.5 ?
    C8 C9 H9A . . 109.5 ?
    C10 C9 H9B . . 109.5 ?
    C8 C9 H9B . . 109.5 ?
    H9A C9 H9B . . 108.1 ?
    C9 C10 C11 . . 110.45(19) ?
    C9 C10 H10A . . 109.6 ?
    C11 C10 H10A . . 109.6 ?
    C9 C10 H10B . . 109.6 ?
    C11 C10 H10B . . 109.6 ?
    H10A C10 H10B . . 108.1 ?
    C10 C11 C12 . . 110.75(19) ?
    C10 C11 H11A . . 109.5 ?
    C12 C11 H11A . . 109.5 ?
    C10 C11 H11B . . 109.5 ?
    C12 C11 H11B . . 109.5 ?
    H11A C11 H11B . . 108.1 ?
    C11 C12 C7 . . 111.23(19) ?
    C11 C12 H12A . . 109.4 ?
    C7 C12 H12A . . 109.4 ?
    C11 C12 H12B . . 109.4 ?
    C7 C12 H12B . . 109.4 ?
    H12A C12 H12B . . 108.0 ?
    C4 C13 C14 . . 112.55(19) ?
    C4 C13 C18 . . 112.58(18) ?
    C14 C13 C18 . . 110.07(19) ?
    C4 C13 H13 . . 107.1 ?
    C14 C13 H13 . . 107.1 ?
    C18 C13 H13 . . 107.1 ?
    C15 C14 C13 . . 110.94(19) ?
    C15 C14 H14A . . 109.5 ?
    C13 C14 H14A . . 109.5 ?
    C15 C14 H14B . . 109.5 ?
    C13 C14 H14B . . 109.5 ?
    H14A C14 H14B . . 108.0 ?
    C14 C15 C16 . . 111.8(2) ?
    C14 C15 H15A . . 109.3 ?
    C16 C15 H15A . . 109.3 ?
    C14 C15 H15B . . 109.3 ?
    C16 C15 H15B . . 109.3 ?
    H15A C15 H15B . . 107.9 ?
    C15 C16 C17 . . 111.4(2) ?
    C15 C16 H16A . . 109.3 ?
    C17 C16 H16A . . 109.3 ?
    C15 C16 H16B . . 109.3 ?
    C17 C16 H16B . . 109.3 ?
    H16A C16 H16B . . 108.0 ?
    C16 C17 C18 . . 111.2(2) ?
    C16 C17 H17A . . 109.4 ?
    C18 C17 H17A . . 109.4 ?
    C16 C17 H17B . . 109.4 ?
    C18 C17 H17B . . 109.4 ?
    H17A C17 H17B . . 108.0 ?
    C17 C18 C13 . . 110.95(19) ?
    C17 C18 H18A . . 109.5 ?
    C13 C18 H18A . . 109.5 ?
    C17 C18 H18B . . 109.5 ?
    C13 C18 H18B . . 109.5 ?
    H18A C18 H18B . . 108.0 ?
    C6 C19 C20 . . 114.07(19) ?
    C6 C19 C24 . . 110.62(18) ?
    C20 C19 C24 . . 109.54(19) ?
    C6 C19 H19 . . 107.4 ?
    C20 C19 H19 . . 107.4 ?
    C24 C19 H19 . . 107.4 ?
    C19 C20 C21 . . 111.2(2) ?
    C19 C20 H20A . . 109.4 ?
    C21 C20 H20A . . 109.4 ?
    C19 C20 H20B . . 109.4 ?
    C21 C20 H20B . . 109.4 ?
    H20A C20 H20B . . 108.0 ?
    C22 C21 C20 . . 111.2(2) ?
    C22 C21 H21A . . 109.4 ?
    C20 C21 H21A . . 109.4 ?
    C22 C21 H21B . . 109.4 ?
    C20 C21 H21B . . 109.4 ?
    H21A C21 H21B . . 108.0 ?
    C21 C22 C23 . . 110.7(2) ?
    C21 C22 H22A . . 109.5 ?
    C23 C22 H22A . . 109.5 ?
    C21 C22 H22B . . 109.5 ?
    C23 C22 H22B . . 109.5 ?
    H22A C22 H22B . . 108.1 ?
    C24 C23 C22 . . 111.6(2) ?
    C24 C23 H23A . . 109.3 ?
    C22 C23 H23A . . 109.3 ?
    C24 C23 H23B . . 109.3 ?
    C22 C23 H23B . . 109.3 ?
    H23A C23 H23B . . 108.0 ?
    C23 C24 C19 . . 111.56(19) ?
    C23 C24 H24A . . 109.3 ?
    C19 C24 H24A . . 109.3 ?
    C23 C24 H24B . . 109.3 ?
    C19 C24 H24B . . 109.3 ?
    H24A C24 H24B . . 108.0 ?
loop_
    _geom_torsion_atom_site_label_1
    _geom_torsion_atom_site_label_2
    _geom_torsion_atom_site_label_3
    _geom_torsion_atom_site_label_4
    _geom_torsion_site_symmetry_1
    _geom_torsion_site_symmetry_2
    _geom_torsion_site_symmetry_3
    _geom_torsion_site_symmetry_4
    _geom_torsion
    _geom_torsion_publ_flag
    C6 C1 C2 C3 . . . . -2.6(3) ?
    Br1 C1 C2 C3 . . . . 178.47(16) ?
    C6 C1 C2 C7 . . . . 176.8(2) ?
    Br1 C1 C2 C7 . . . . -2.1(3) ?
    C1 C2 C3 C4 . . . . 2.3(3) ?
    C7 C2 C3 C4 . . . . -177.1(2) ?
    C2 C3 C4 C5 . . . . -0.7(3) ?
    C2 C3 C4 C13 . . . . 178.5(2) ?
    C3 C4 C5 C6 . . . . -0.8(3) ?
    C13 C4 C5 C6 . . . . 180.0(2) ?
    C4 C5 C6 C1 . . . . 0.5(3) ?
    C4 C5 C6 C19 . . . . 177.6(2) ?
    C2 C1 C6 C5 . . . . 1.2(3) ?
    Br1 C1 C6 C5 . . . . -179.83(16) ?
    C2 C1 C6 C19 . . . . -175.8(2) ?
    Br1 C1 C6 C19 . . . . 3.1(3) ?
    C3 C2 C7 C8 . . . . 28.9(3) ?
    C1 C2 C7 C8 . . . . -150.4(2) ?
    C3 C2 C7 C12 . . . . -96.1(2) ?
    C1 C2 C7 C12 . . . . 84.5(3) ?
    C2 C7 C8 C9 . . . . 177.37(19) ?
    C12 C7 C8 C9 . . . . -56.6(3) ?
    C7 C8 C9 C10 . . . . 57.7(3) ?
    C8 C9 C10 C11 . . . . -57.3(3) ?
    C9 C10 C11 C12 . . . . 56.9(3) ?
    C10 C11 C12 C7 . . . . -56.8(3) ?
    C2 C7 C12 C11 . . . . -176.34(18) ?
    C8 C7 C12 C11 . . . . 56.3(2) ?
    C5 C4 C13 C14 . . . . 125.1(2) ?
    C3 C4 C13 C14 . . . . -54.1(3) ?
    C5 C4 C13 C18 . . . . -109.8(2) ?
    C3 C4 C13 C18 . . . . 71.0(3) ?
    C4 C13 C14 C15 . . . . -176.62(19) ?
    C18 C13 C14 C15 . . . . 56.9(3) ?
    C13 C14 C15 C16 . . . . -55.6(3) ?
    C14 C15 C16 C17 . . . . 54.2(3) ?
    C15 C16 C17 C18 . . . . -54.5(3) ?
    C16 C17 C18 C13 . . . . 56.5(3) ?
    C4 C13 C18 C17 . . . . 176.06(19) ?
    C14 C13 C18 C17 . . . . -57.5(3) ?
    C5 C6 C19 C20 . . . . 30.8(3) ?
    C1 C6 C19 C20 . . . . -152.3(2) ?
    C5 C6 C19 C24 . . . . -93.2(3) ?
    C1 C6 C19 C24 . . . . 83.7(3) ?
    C6 C19 C20 C21 . . . . 178.4(2) ?
    C24 C19 C20 C21 . . . . -57.0(3) ?
    C19 C20 C21 C22 . . . . 57.6(3) ?
    C20 C21 C22 C23 . . . . -55.6(3) ?
    C21 C22 C23 C24 . . . . 54.8(3) ?
    C22 C23 C24 C19 . . . . -55.6(3) ?
    C6 C19 C24 C23 . . . . -177.29(19) ?
    C20 C19 C24 C23 . . . . 56.1(2) ?
data_global
_journal_date_recd_electronic     2007-12-13
_journal_date_accepted     2007-12-14
_journal_name_full     'Acta Crystallographica, Section E'
_journal_year     2008
_journal_volume     64
_journal_issue      1
_journal_page_first     o335
_journal_page_last     o335
_journal_paper_category     QO
_journal_coeditor_code     LH2584
_publ_contact_author_name     ' Joel T. Mague'
_publ_contact_author_address
;
      Department of Chemistry
      Tulane University
      New Orleans, LA 70118
      USA
;
_publ_contact_author_email     joelt@tulane.edu
_publ_contact_author_fax     '(504) 865-5596'
_publ_contact_author_phone     '(504) 862-3585'
_publ_section_title
;
1-Bromo-2,4,6-tricyclohexylbenzene
;
loop_
    _publ_author_name
    _publ_author_address
    'Mague, Joel T.'
;     Department of Chemistry
      Tulane University
      New Orleans, LA 70118
      USA
;
    'Linhardt, Lisa'
;     Department of Chemistry
      Tulane University
      New Orleans, LA 70118
      USA
;
    'Medina, Iliana'
;     Department of Chemistry
      Tulane University
      New Orleans, LA 70118
      USA
;
    'Fink, Mark J.'
;     Department of Chemistry
      Tulane University
      New Orleans, LA 70118
      USA
;
