# Supplementary material for: 1-Bromo-2,4,6-tricyclo­hexyl­benzene
Source: Acta Crystallogr Sect E Struct Rep Online. 2007 Dec 21;64(Pt 1):o335. doi: 10.1107/S1600536807067062 (PMC2915376; doi:10.1107/S1600536807067062)
Supplement: Supplementary file 2 [file e-64-0o335-Isup2.hkl]

# 
# h,k,l, Fc-squared, Fo-squared, sigma(Fo-squared) and status flag 
# 
data_I
_shelx_title ' mjf239a in P2(1)/c' 
_shelx_refln_list_code          4 
_shelx_F_calc_maximum      186.29 
_exptl_crystal_F_000       856.00 
_reflns_d_resolution_high  0.7697 
 
loop_ 
 _symmetry_equiv_pos_as_xyz 
 'x, y, z' 
 '-x, y+1/2, -z+1/2' 
 '-x, -y, -z' 
 'x, -y-1/2, z-1/2' 
 
_cell_length_a    15.5095 
_cell_length_b    11.6718 
_cell_length_c    11.3431 
_cell_angle_alpha  90.000 
_cell_angle_beta   99.912 
_cell_angle_gamma  90.000 
 
_shelx_F_squared_multiplier     1.000 
 
loop_ 
 _refln_index_h 
 _refln_index_k 
 _refln_index_l 
 _refln_F_squared_calc 
 _refln_F_squared_meas 
 _refln_F_squared_sigma 
 _refln_observed_status 
   1   0   0     9391.95       -2.24      2.24 o 
   2   0   0     7983.73     8050.04    183.14 o 
   3   0   0     3261.90     3208.38     79.58 o 
   4   0   0    10942.52    10708.46    201.39 o 
   5   0   0    18118.70    19013.37    353.27 o 
   6   0   0      140.30      130.03     15.92 o 
   7   0   0    22542.47    24675.27    459.32 o 
   8   0   0      890.65      722.26     56.30 o 
   9   0   0     1226.47     1022.21     37.14 o 
  10   0   0       94.00       91.37     23.79 o 
  11   0   0     5054.75     4606.43    248.71 o 
  12   0   0     3747.85     3779.70    115.61 o 
  13   0   0     1618.80     1601.67     71.24 o 
  14   0   0      125.04       84.65     36.80 o 
  15   0   0     2212.17     2204.08     89.75 o 
  16   0   0     3096.45     3358.83    117.88 o 
  17   0   0      240.87      327.73     52.44 o 
  18   0   0      459.97      513.59     66.49 o 
  19   0   0      478.72      449.59     58.41 o 
   1   1   0     2993.84     3234.23     48.55 o 
   2   1   0     2157.20     2246.49     31.97 o 
   3   1   0        6.24        7.63      7.12 o 
   4   1   0        1.51       -8.09      8.09 o 
   5   1   0     6610.41     6564.75     90.80 o 
   6   1   0      545.20      582.03     17.46 o 
   7   1   0        4.22       -7.49     10.50 o 
   8   1   0      531.80      518.75     21.98 o 
   9   1   0     2935.89     3048.22     51.47 o 
  10   1   0       96.10      117.54     14.85 o 
  11   1   0        5.58       18.21     16.81 o 
  12   1   0      714.66      666.16     34.83 o 
  13   1   0      883.50      765.35     37.37 o 
  14   1   0     1587.04     1606.40     52.16 o 
  15   1   0      644.62      613.31     39.60 o 
  16   1   0      139.13      159.36     31.07 o 
  17   1   0      382.04      354.97     37.86 o 
  18   1   0      420.15      458.24     47.89 o 
  19   1   0       18.88       40.77     61.47 o 
   0   2   0     7539.89     8552.56    159.27 o 
   1   2   0       54.16       77.34      7.55 o 
   2   2   0    19475.25    21594.31    308.53 o 
   3   2   0     6245.60     6481.30     88.00 o 
   4   2   0      166.13      143.52      9.50 o 
   5   2   0     3492.21     3410.15     51.02 o 
   6   2   0      203.00      186.50     12.06 o 
   7   2   0     8327.05     8801.17    122.21 o 
   8   2   0     3766.93     3650.46     57.98 o 
   9   2   0      221.81      194.28     15.32 o 
  10   2   0       34.12       47.42     16.42 o 
  11   2   0     1214.51     1204.23     35.34 o 
  12   2   0     1722.35     1759.53     61.41 o 
  13   2   0       35.45       13.45     23.66 o 
  14   2   0      140.38      166.21     34.49 o 
  15   2   0     1037.75     1124.00     47.16 o 
  16   2   0     2483.32     2406.30     81.34 o 
  17   2   0      322.31      383.30     60.48 o 
  18   2   0     1566.30     1592.76     70.62 o 
  19   2   0      765.83      829.05     57.98 o 
   1   3   0    30486.25    34265.57    443.04 o 
   2   3   0    18582.19    19923.20    286.57 o 
   3   3   0      310.51      253.51     13.76 o 
   4   3   0       46.01       39.54      8.25 o 
   5   3   0    11254.51    11593.69    156.12 o 
   6   3   0    16026.36    16698.11    222.27 o 
   7   3   0     1745.28     1656.45     32.02 o 
   8   3   0      470.68      503.39     19.19 o 
   9   3   0     1929.86     1805.09     36.30 o 
  10   3   0     4063.83     3879.47     71.17 o 
  11   3   0      773.29      829.06     30.70 o 
  12   3   0       33.05       14.72     18.73 o 
  13   3   0     1285.04     1167.03     44.49 o 
  14   3   0     2676.77     2562.55     80.09 o 
  15   3   0      634.05      622.30     58.74 o 
  16   3   0      223.51      205.21     37.60 o 
  17   3   0     2975.64     2971.88     94.38 o 
  18   3   0      611.54      556.90     50.62 o 
  19   3   0       93.62       97.97     37.35 o 
   0   4   0       93.18       91.90     12.84 o 
   1   4   0     3966.68     4315.35     68.52 o 
   2   4   0     3376.09     3667.50     60.28 o 
   3   4   0     2942.99     3175.64     54.14 o 
   4   4   0      373.40      387.40     19.20 o 
   5   4   0      925.50      979.45     32.61 o 
   6   4   0     2065.23     2250.52     39.24 o 
   7   4   0      108.25      116.22     12.44 o 
   8   4   0      110.91      118.06     15.30 o 
   9   4   0       42.27       69.00     13.10 o 
  10   4   0      399.51      405.06     24.08 o 
  11   4   0      141.79      112.53     19.35 o 
  12   4   0      112.51       93.80     23.39 o 
  13   4   0        0.07       13.84     21.67 o 
  14   4   0        3.19      -29.59     40.47 o 
  15   4   0      199.41      179.46     35.64 o 
  16   4   0       11.93       20.84     32.59 o 
  17   4   0       13.10      -23.16     31.93 o 
  18   4   0      101.63       98.45     38.44 o 
  19   4   0      257.67      331.01     44.88 o 
   1   5   0     5717.40     5997.09     94.08 o 
   2   5   0    17811.96    19176.29    279.46 o 
   3   5   0       44.97       25.77     11.92 o 
   4   5   0      160.15      174.13     14.89 o 
   5   5   0      734.93      605.46     24.36 o 
   6   5   0     7385.58     7653.87    121.10 o 
   7   5   0     2926.86     2851.95     48.39 o 
   8   5   0      747.49      847.00     28.59 o 
   9   5   0     4356.29     4330.13     88.86 o 
  10   5   0      736.90      690.56     34.56 o 
  11   5   0     2164.95     2127.98     58.11 o 
  12   5   0       57.71       34.78     22.83 o 
  13   5   0     2413.67     2455.95     66.35 o 
  14   5   0     1033.43     1130.58     62.41 o 
  15   5   0      333.17      313.76     40.85 o 
  16   5   0      173.11      118.76     37.16 o 
  17   5   0     1170.00     1149.00     63.95 o 
  18   5   0      998.00     1130.46     78.66 o 
   0   6   0      421.32      328.49     22.31 o 
   1   6   0       91.28       71.10     11.26 o 
   2   6   0        0.17       -9.11     16.07 o 
   3   6   0    10009.19    10638.95    162.25 o 
   4   6   0     6059.69     6252.89    101.52 o 
   5   6   0      223.25      236.31     18.27 o 
   6   6   0      524.64      505.27     30.51 o 
   7   6   0     2421.35     2366.14     49.94 o 
   8   6   0      808.81      771.85     28.88 o 
   9   6   0     1596.05     1541.64     46.95 o 
  10   6   0      215.56      233.40     25.84 o 
  11   6   0     1812.77     1899.04     55.92 o 
  12   6   0      775.15      768.81     39.67 o 
  13   6   0      143.46      169.34     28.64 o 
  14   6   0      119.99      106.99     28.29 o 
  15   6   0     1302.17     1309.42     63.24 o 
  16   6   0     1613.39     1526.36     89.17 o 
  17   6   0       48.89       87.54     39.14 o 
  18   6   0      570.12      558.73     94.02 o 
   1   7   0      337.89      314.08     17.11 o 
   2   7   0      180.20      235.53     17.87 o 
   3   7   0       67.11       65.85     18.10 o 
   4   7   0        2.95       16.90     14.55 o 
   5   7   0        4.24       12.22     18.48 o 
   6   7   0      303.44      323.11     21.74 o 
   7   7   0       45.16       73.38     17.48 o 
   8   7   0       12.12       19.78     19.71 o 
   9   7   0      559.24      566.40     40.34 o 
  10   7   0      205.67      218.26     27.10 o 
  11   7   0        2.91       21.47     23.27 o 
  12   7   0       92.70       94.11     27.14 o 
  13   7   0      320.13      392.12     34.13 o 
  14   7   0      163.64      203.91     37.21 o 
  15   7   0      446.20      494.47     49.17 o 
  16   7   0       89.78       71.97     36.82 o 
  17   7   0       78.93       85.34     48.88 o 
   0   8   0     8626.28     8426.80    214.29 o 
   1   8   0     3934.86     3876.76     70.52 o 
   2   8   0       30.14       38.94     16.23 o 
   3   8   0     1425.53     1315.43     36.35 o 
   4   8   0     5567.66     5303.50     92.20 o 
   5   8   0     1555.59     1476.21     49.82 o 
   6   8   0        7.71       -2.16     18.89 o 
   7   8   0     1448.50     1344.22     39.19 o 
   8   8   0     3088.77     3047.77     72.64 o 
   9   8   0      511.13      504.08     34.62 o 
  10   8   0        6.66      -21.66     21.66 o 
  11   8   0     1599.55     1605.91     99.91 o 
  12   8   0     2183.30     2183.86     65.44 o 
  13   8   0      807.27      828.65     44.95 o 
  14   8   0       15.07       28.69     41.24 o 
  15   8   0      834.98      808.58     65.36 o 
  16   8   0      620.41      501.15     64.07 o 
   1   9   0      283.27      255.39     23.85 o 
   2   9   0      213.67      209.88     23.64 o 
   3   9   0      805.50      855.27     32.22 o 
   4   9   0       68.56       95.15     19.91 o 
   5   9   0     1017.65     1081.71     36.69 o 
   6   9   0       33.17        9.41     18.91 o 
   7   9   0       11.91        3.45     18.92 o 
   8   9   0      147.99      166.01     26.30 o 
   9   9   0      340.63      350.67     31.63 o 
  10   9   0      699.94      754.12     41.33 o 
  11   9   0       33.81       18.86     33.68 o 
  12   9   0      249.71      289.84     34.06 o 
  13   9   0      135.95      156.16     41.53 o 
  14   9   0      499.42      431.47     78.79 o 
  15   9   0       26.62      -39.24     39.24 o 
   0  10   0     1101.42     1135.41     91.60 o 
   1  10   0      758.66      719.67     36.59 o 
   2  10   0       17.43       23.68     21.53 o 
   3  10   0      250.16      229.78     26.06 o 
   4  10   0      837.45      850.08     35.19 o 
   5  10   0       74.24       69.62     22.30 o 
   6  10   0      131.94      154.00     23.39 o 
   7  10   0      892.04      908.77     42.27 o 
   8  10   0      425.08      467.63     35.11 o 
   9  10   0      280.37      309.90     32.29 o 
  10  10   0       14.88       19.12     25.36 o 
  11  10   0     1096.41     1107.08     49.76 o 
  12  10   0      230.14      222.08     40.40 o 
  13  10   0      195.68      208.31     41.73 o 
  14  10   0       50.19       58.85     36.64 o 
   1  11   0      279.10      299.28     30.20 o 
   2  11   0     2496.36     2451.67     76.26 o 
   3  11   0     1257.68     1177.06     47.29 o 
   4  11   0      351.76      283.89     30.22 o 
   5  11   0     1275.13     1259.13     48.42 o 
   6  11   0     1929.12     1963.16     71.28 o 
   7  11   0      816.20      741.22     42.69 o 
   8  11   0       25.85       43.57     34.29 o 
   9  11   0      648.24      672.07     42.42 o 
  10  11   0      834.53      914.72     71.33 o 
  11  11   0      311.46      336.06     43.54 o 
  12  11   0       32.66       42.00     35.47 o 
  13  11   0      760.80      775.89     69.02 o 
   0  12   0      154.32      151.68     41.65 o 
   1  12   0      111.32      120.30     35.72 o 
   2  12   0        5.86      -24.98     24.98 o 
   3  12   0      115.26       94.58     27.74 o 
   4  12   0      322.94      310.20     51.61 o 
   5  12   0       37.06       75.99     27.45 o 
   6  12   0       38.68       55.73     42.38 o 
   7  12   0       93.29      135.12     41.41 o 
   8  12   0      107.50       94.32     34.19 o 
   9  12   0       99.75       74.16     62.87 o 
  10  12   0        8.21       21.40     35.67 o 
  11  12   0       23.60      -33.96     75.42 o 
  12  12   0       98.23       43.84     50.44 o 
   1  13   0      509.52      532.30     40.65 o 
   2  13   0     2021.26     1919.49     64.70 o 
   3  13   0      796.82      796.38     45.83 o 
   4  13   0       11.98       11.56     27.59 o 
   5  13   0      561.72      539.00     70.93 o 
   6  13   0      628.33      645.65     71.41 o 
   7  13   0       29.86      -39.94     39.94 o 
   8  13   0        5.58      -44.27     44.27 o 
   9  13   0      586.12      684.76     66.09 o 
  10  13   0      457.83      354.65     78.48 o 
   0  14   0      555.25      583.09     62.75 o 
   1  14   0      527.70      605.90     44.92 o 
   2  14   0       68.80       43.75     31.59 o 
   3  14   0      263.89      314.98     37.49 o 
   4  14   0      179.66      231.14     32.47 o 
   5  14   0      314.90      299.91     52.46 o 
   6  14   0        9.54       41.55     41.06 o 
   7  14   0      408.94      456.48     59.19 o 
   1  15   0       12.22       52.63     30.13 o 
   2  15   0      199.09      183.78     39.70 o 
 -19   1   1      128.14      168.62     41.85 o 
 -18   1   1       33.21       10.33     30.91 o 
 -17   1   1      536.28      594.90     42.65 o 
 -16   1   1     2413.03     2469.93     70.55 o 
 -15   1   1     2325.45     2086.56     62.23 o 
 -14   1   1        5.40       31.67     24.60 o 
 -13   1   1     3603.53     3728.70     82.94 o 
 -12   1   1     3886.75     3852.56     83.21 o 
 -11   1   1      738.08      709.87     42.68 o 
 -10   1   1     2152.36     2253.73     47.61 o 
  -9   1   1     2512.38     2141.60     39.24 o 
  -8   1   1     2094.47     1748.70     33.07 o 
  -7   1   1     4390.58     4564.32     75.03 o 
  -6   1   1     2525.57     2459.06     44.13 o 
  -5   1   1     6125.94     6182.32     94.27 o 
  -4   1   1    16135.90    16763.79    240.55 o 
  -3   1   1     1904.18     1802.49     45.84 o 
  -2   1   1       22.77       23.12      6.02 o 
  -1   1   1     2008.94     2069.86     29.33 o 
   0   1   1    13946.61    15472.87    252.79 o 
   1   1   1     4190.97     4563.86     61.55 o 
   2   1   1       81.17       94.05      6.90 o 
   3   1   1    31759.07    34067.75    440.32 o 
   4   1   1     5566.64     5567.68     77.42 o 
   5   1   1      413.86      410.13     14.92 o 
   6   1   1     3801.19     3635.81     55.73 o 
   7   1   1    14149.60    14842.59    199.77 o 
   8   1   1     3613.61     3635.41     64.25 o 
   9   1   1        4.49        9.22     12.98 o 
  10   1   1     2726.45     2708.12     49.30 o 
  11   1   1     3857.34     3744.80     63.87 o 
  12   1   1     1666.81     1647.82     43.63 o 
  13   1   1       22.55        1.57     21.91 o 
  14   1   1     1294.24     1375.16     49.10 o 
  15   1   1     1969.27     1959.61     60.39 o 
  16   1   1      383.86      464.89     37.50 o 
  17   1   1        2.39       17.26     28.44 o 
  18   1   1     1602.18     1764.53     90.20 o 
  19   1   1     1106.80     1379.50    148.63 o 
 -19   2   1      161.89      178.21     42.44 o 
 -18   2   1      575.84      661.99     91.87 o 
 -17   2   1      888.59      902.00     56.73 o 
 -16   2   1        5.59       14.46     27.49 o 
 -15   2   1      468.23      569.00     80.76 o 
 -14   2   1     2015.36     2086.11     60.58 o 
 -13   2   1      783.89      733.16     37.94 o 
 -12   2   1      351.95      298.00     27.33 o 
 -11   2   1     3141.03     3049.49     60.52 o 
 -10   2   1     2796.59     2623.75     53.42 o 
  -9   2   1     2708.68     2751.49     61.26 o 
  -8   2   1      157.09      143.05     15.39 o 
  -7   2   1      147.31       82.91     18.22 o 
  -6   2   1      335.97      248.02     17.90 o 
  -5   2   1       46.99       31.82     10.31 o 
  -4   2   1     1220.19     1220.95     25.21 o 
  -3   2   1     5619.32     5711.21     78.15 o 
  -2   2   1    26742.42    29208.53    377.98 o 
  -1   2   1     1548.34     1587.45     24.86 o 
   0   2   1     6284.85     6749.04     94.45 o 
   1   2   1     1172.53     1155.28     22.30 o 
   2   2   1    34705.24    38808.35    616.60 o 
   3   2   1     1496.13     1544.23     26.04 o 
   4   2   1     8441.59     8804.16    122.81 o 
   5   2   1     6394.03     6265.33     87.85 o 
   6   2   1     3478.36     3370.20     52.58 o 
   7   2   1     2439.89     2639.30     44.73 o 
   8   2   1     2367.05     2360.41     42.32 o 
   9   2   1     5287.41     5408.77     82.24 o 
  10   2   1     1283.77     1174.62     30.75 o 
  11   2   1       92.73      113.92     19.70 o 
  12   2   1      727.66      782.64     33.80 o 
  13   2   1     2294.06     2197.82     68.15 o 
  14   2   1      672.69      769.99     40.07 o 
  15   2   1       44.80       41.54     38.05 o 
  16   2   1       94.03      126.02     40.01 o 
  17   2   1      887.62      912.45     57.15 o 
  18   2   1      289.97      292.85     43.95 o 
  19   2   1       60.05       49.44     48.37 o 
 -19   3   1       85.24      158.97     40.56 o 
 -18   3   1       24.94       -4.26     34.69 o 
 -17   3   1        8.83        3.33     34.10 o 
 -16   3   1       54.29       36.32     32.94 o 
 -15   3   1      233.75      295.54     47.08 o 
 -14   3   1      639.66      608.98     37.28 o 
 -13   3   1      642.90      627.04     39.32 o 
 -12   3   1      411.09      444.43     27.54 o 
 -11   3   1      529.69      469.50     27.05 o 
 -10   3   1      180.41      170.14     18.59 o 
  -9   3   1      735.53      760.67     26.75 o 
  -8   3   1      495.35      477.22     25.08 o 
  -7   3   1      181.17      201.69     12.97 o 
  -6   3   1      583.19      615.00     18.00 o 
  -5   3   1      664.75      656.25     17.52 o 
  -4   3   1     6520.99     6696.03     92.41 o 
  -3   3   1     3266.33     3484.11     50.99 o 
  -2   3   1     7756.43     8300.05    111.73 o 
  -1   3   1      534.56      525.15     17.71 o 
   0   3   1     9212.35     9744.82    142.74 o 
   1   3   1       88.90      112.53     12.40 o 
   2   3   1     1081.70     1131.55     24.21 o 
   3   3   1      992.38      976.93     23.02 o 
   4   3   1     3594.45     3656.93     60.43 o 
   5   3   1      198.15      199.78     12.55 o 
   6   3   1      133.51      131.49     12.10 o 
   7   3   1      117.34      103.57     12.80 o 
   8   3   1       29.18       37.10     14.55 o 
   9   3   1        0.47       -9.78     12.70 o 
  10   3   1      140.26      168.28     20.55 o 
  11   3   1      639.36      625.14     42.75 o 
  12   3   1        4.81       13.65     19.10 o 
  13   3   1        7.73       34.15     22.72 o 
  14   3   1       82.01       64.11     30.42 o 
  15   3   1      775.36      817.47     83.11 o 
  16   3   1      378.72      362.97     41.95 o 
  17   3   1        0.10      -17.24     33.13 o 
  18   3   1       11.88        2.46     35.42 o 
  19   3   1        9.81      -41.92     42.03 o 
 -18   4   1      959.06     1033.28    101.23 o 
 -17   4   1      212.47      249.98     41.86 o 
 -16   4   1      169.15      195.14     54.62 o 
 -15   4   1     1529.62     1559.36     65.43 o 
 -14   4   1     5578.19     5418.92    133.01 o 
 -13   4   1     1049.46     1030.41     51.78 o 
 -12   4   1      472.92      419.40     26.66 o 
 -11   4   1     3173.32     3030.62     61.71 o 
 -10   4   1     2002.28     1850.60     60.64 o 
  -9   4   1      784.67      747.73     27.19 o 
  -8   4   1     1732.81     1660.28     33.28 o 
  -7   4   1     5912.11     5723.12     83.80 o 
  -6   4   1     7327.57     7423.95    104.74 o 
  -5   4   1     4937.88     5413.95     78.43 o 
  -4   4   1     1955.17     1971.28     33.93 o 
  -3   4   1     5768.90     5712.54     80.70 o 
  -2   4   1     4975.23     4833.73     68.92 o 
  -1   4   1     2172.97     2270.30     36.23 o 
   0   4   1      346.09      272.31     11.99 o 
   1   4   1    18264.26    20048.86    289.82 o 
   2   4   1    11034.98    12172.15    179.82 o 
   3   4   1      404.78      374.96     17.17 o 
   4   4   1     6040.92     6270.68     98.55 o 
   5   4   1     8615.83     8644.17    132.76 o 
   6   4   1     1672.19     1433.40     29.17 o 
   7   4   1      239.19      267.30     15.72 o 
   8   4   1     4117.23     3874.49     62.28 o 
   9   4   1     9606.18     9535.83    145.99 o 
  10   4   1     1038.68      977.96     37.95 o 
  11   4   1       18.20        4.53     20.73 o 
  12   4   1      602.52      597.41     34.33 o 
  13   4   1     3705.56     3663.68     84.39 o 
  14   4   1      961.89     1001.34     53.06 o 
  15   4   1      100.40       72.29     33.05 o 
  16   4   1     1446.41     1412.46     71.17 o 
  17   4   1     1105.18     1063.74     61.31 o 
  18   4   1     1264.59     1535.12    122.37 o 
 -18   5   1       11.45       30.87     35.62 o 
 -17   5   1       20.14       31.25     54.82 o 
 -16   5   1      719.12      894.85    126.70 o 
 -15   5   1      113.22      120.72     34.62 o 
 -14   5   1       18.30        7.08     28.90 o 
 -13   5   1      311.53      274.82     29.03 o 
 -12   5   1      783.92      796.18     52.96 o 
 -11   5   1      386.63      356.60     29.20 o 
 -10   5   1       12.52       32.71     19.82 o 
  -9   5   1     1480.08     1367.51     36.19 o 
  -8   5   1      340.18      313.40     18.49 o 
  -7   5   1       53.20       41.83     11.94 o 
  -6   5   1       35.82       17.49     11.00 o 
  -5   5   1      198.19      139.97     12.53 o 
  -4   5   1     2112.11     2185.10     37.93 o 
  -3   5   1      212.46      208.87     13.10 o 
  -2   5   1       95.12       83.91     10.54 o 
  -1   5   1      899.12      803.58     29.11 o 
   0   5   1     4620.87     4766.11     68.89 o 
   1   5   1     2676.82     2941.90     65.04 o 
   2   5   1      906.24     1034.60     32.86 o 
   3   5   1     2934.84     3003.93     54.12 o 
   4   5   1     2850.34     2955.31     67.42 o 
   5   5   1       13.44       17.66     12.71 o 
   6   5   1      199.53      214.93     16.91 o 
   7   5   1      131.22      155.78     16.76 o 
   8   5   1     2677.27     2679.01    106.73 o 
   9   5   1      138.85      165.01     19.25 o 
  10   5   1     1106.93     1148.58     41.90 o 
  11   5   1      678.11      655.29     35.48 o 
  12   5   1      307.76      308.29     32.61 o 
  13   5   1      115.20       87.08     26.20 o 
  14   5   1       14.51       40.61     25.57 o 
  15   5   1      391.12      419.84     70.71 o 
  16   5   1       49.48       81.36     35.36 o 
  17   5   1      106.32       99.75     46.32 o 
  18   5   1      181.76      259.75     54.39 o 
 -18   6   1      419.36      442.89     49.11 o 
 -17   6   1       33.25       29.67     36.18 o 
 -16   6   1       12.45       -8.78     34.16 o 
 -15   6   1      769.27      791.26     66.36 o 
 -14   6   1     1240.88     1300.14     80.76 o 
 -13   6   1      511.03      625.50     41.25 o 
 -12   6   1     2091.52     2034.57     60.04 o 
 -11   6   1      551.19      535.15     34.61 o 
 -10   6   1     1841.91     1889.72     53.82 o 
  -9   6   1     1283.14     1230.64     42.24 o 
  -8   6   1     1487.76     1328.98     42.44 o 
  -7   6   1     1753.14     1597.07     38.95 o 
  -6   6   1     3549.08     3632.53     66.55 o 
  -5   6   1     1955.24     1935.76     36.45 o 
  -4   6   1       29.69       55.58     11.11 o 
  -3   6   1     6979.21     7191.37    102.23 o 
  -2   6   1     1997.73     1899.73     38.94 o 
  -1   6   1     1198.35     1379.72     28.33 o 
   0   6   1       27.12       27.76     10.34 o 
   1   6   1     3998.43     4030.50     68.78 o 
   2   6   1     9451.71    10022.96    153.15 o 
   3   6   1     1284.64     1329.41     32.67 o 
   4   6   1     1608.95     1646.00     37.68 o 
   5   6   1     1159.84     1112.44     31.39 o 
   6   6   1     1192.20     1124.69     32.54 o 
   7   6   1       35.66       24.60     15.51 o 
   8   6   1      334.03      342.98     22.74 o 
   9   6   1     1117.88     1089.25     40.44 o 
  10   6   1       15.78       -3.14     20.29 o 
  11   6   1       32.05       51.96     23.26 o 
  12   6   1      604.67      642.75     37.31 o 
  13   6   1      745.71      750.83     40.85 o 
  14   6   1      219.53      213.96     31.08 o 
  15   6   1       22.96       -6.73     38.41 o 
  16   6   1      704.26      707.99     66.63 o 
  17   6   1      613.69      612.68    142.55 o 
 -17   7   1      544.72      621.91     54.86 o 
 -16   7   1      709.76      689.33     54.28 o 
 -15   7   1      246.62      245.77     42.30 o 
 -14   7   1      209.94      207.41     39.09 o 
 -13   7   1     1634.79     1607.56     68.25 o 
 -12   7   1     1535.87     1619.92     79.64 o 
 -11   7   1      897.92      960.49     42.66 o 
 -10   7   1      727.69      717.85     37.40 o 
  -9   7   1     2885.22     2756.72     68.05 o 
  -8   7   1     2823.72     2884.37     68.20 o 
  -7   7   1     1141.14     1067.79     43.17 o 
  -6   7   1      106.66      102.41     17.49 o 
  -5   7   1     1956.10     1840.86     42.69 o 
  -4   7   1     4704.31     4704.71     81.56 o 
  -3   7   1        7.35        3.97     11.37 o 
  -2   7   1     2124.00     2095.69     38.87 o 
  -1   7   1     4224.13     4116.86     64.25 o 
   0   7   1     4425.09     4343.27     75.64 o 
   1   7   1        6.17       -6.88     12.81 o 
   2   7   1     4136.17     4184.86     73.55 o 
   3   7   1    13006.46    13741.83    208.08 o 
   4   7   1     3617.40     3759.28     68.92 o 
   5   7   1        3.08       22.96     15.52 o 
   6   7   1     2082.74     1953.56     45.47 o 
   7   7   1     3798.09     3729.55     71.07 o 
   8   7   1     1307.69     1374.68     39.83 o 
   9   7   1      346.07      305.27     38.77 o 
  10   7   1     1702.33     1642.79     52.05 o 
  11   7   1     2338.10     2459.64     80.11 o 
  12   7   1      208.71      178.00     29.20 o 
  13   7   1       42.42       -5.42     32.48 o 
  14   7   1      817.01      828.59     53.31 o 
  15   7   1     1631.66     1764.44     90.62 o 
  16   7   1     1484.88     1579.04    127.46 o 
  17   7   1       40.45      110.84     48.82 o 
 -17   8   1        1.60       21.24     62.24 o 
 -16   8   1        0.71        9.23     36.11 o 
 -15   8   1        2.09       -5.09     34.49 o 
 -14   8   1       47.96       92.77     30.33 o 
 -13   8   1        0.41       23.35     27.09 o 
 -12   8   1        7.58       -0.02     25.12 o 
 -11   8   1      118.51       90.92     26.72 o 
 -10   8   1       11.76       41.28     23.86 o 
  -9   8   1      104.46       89.57     23.79 o 
  -8   8   1       65.72      117.48     24.51 o 
  -7   8   1      451.62      463.81     31.16 o 
  -6   8   1      438.40      421.21     25.34 o 
  -5   8   1      692.83      739.22     29.78 o 
  -4   8   1      809.56      786.47     29.46 o 
  -3   8   1      600.07      554.49     25.97 o 
  -2   8   1       27.51       38.58     15.72 o 
  -1   8   1        2.31       -3.92     12.50 o 
   0   8   1      108.45      105.13     16.40 o 
   1   8   1      597.37      575.45     34.89 o 
   2   8   1        0.67       -8.19     14.85 o 
   3   8   1       69.81       80.03     16.95 o 
   4   8   1       31.79       41.25     16.96 o 
   5   8   1       47.78       41.99     18.01 o 
   6   8   1       81.39       84.23     21.52 o 
   7   8   1      175.84      192.48     21.83 o 
   8   8   1       50.73       56.52     19.48 o 
   9   8   1      230.81      235.13     27.66 o 
  10   8   1        1.95       47.56     23.80 o 
  11   8   1       56.91       94.77     31.53 o 
  12   8   1      128.92       77.75     27.98 o 
  13   8   1       28.42        8.81     31.78 o 
  14   8   1      132.61      102.58     35.88 o 
  15   8   1      211.04      240.78     41.32 o 
  16   8   1       84.94       53.96     47.44 o 
 -16   9   1     1340.50     1594.26    132.14 o 
 -15   9   1      684.22      700.90     54.51 o 
 -14   9   1       29.48       16.47     39.68 o 
 -13   9   1     1487.69     1529.04     78.73 o 
 -12   9   1     1383.89     1436.72     69.02 o 
 -11   9   1      225.89      273.78     32.20 o 
 -10   9   1      130.48      156.85     28.57 o 
  -9   9   1     1409.91     1427.73     51.01 o 
  -8   9   1     1767.03     1817.68     55.75 o 
  -7   9   1      116.45      131.08     25.33 o 
  -6   9   1      611.81      596.97     30.40 o 
  -5   9   1     5111.89     4898.43     89.13 o 
  -4   9   1     4599.89     4508.88    117.05 o 
  -3   9   1     1352.66     1218.74     36.78 o 
  -2   9   1      444.61      449.55     29.91 o 
  -1   9   1     2302.45     2106.27     84.13 o 
   0   9   1     3160.18     2988.66     68.72 o 
   1   9   1      761.05      748.68     30.16 o 
   2   9   1     1780.66     1696.06     43.18 o 
   3   9   1     1595.51     1631.63     43.42 o 
   4   9   1      335.19      344.53     24.76 o 
   5   9   1      157.79      154.22     21.42 o 
   6   9   1      804.83      819.05     33.72 o 
   7   9   1     2772.61     2667.96     59.77 o 
   8   9   1      250.85      230.30     27.56 o 
   9   9   1       65.26       68.25     42.49 o 
  10   9   1      316.07      321.57     31.73 o 
  11   9   1     1901.79     1805.72     70.38 o 
  12   9   1      453.79      432.20     44.36 o 
  13   9   1       10.79      -31.71     31.71 o 
  14   9   1      290.01      274.50     41.77 o 
  15   9   1      180.84      225.48     41.90 o 
 -15  10   1      433.88      349.72     88.40 o 
 -14  10   1      659.54      709.39     47.27 o 
 -13  10   1      134.44      112.35     32.14 o 
 -12  10   1        5.04      -24.40     28.07 o 
 -11  10   1      416.53      490.81     39.39 o 
 -10  10   1     1060.30     1059.98     56.06 o 
  -9  10   1      111.23      125.31     27.76 o 
  -8  10   1      112.59       56.25     25.55 o 
  -7  10   1      536.07      580.25     37.27 o 
  -6  10   1      342.21      395.03     27.58 o 
  -5  10   1       50.75       73.22     20.71 o 
  -4  10   1     1104.31     1054.28     81.93 o 
  -3  10   1     4173.70     4090.22    117.42 o 
  -2  10   1     2133.98     2088.86     58.12 o 
  -1  10   1      116.02      131.12     24.05 o 
   0  10   1      898.82      885.34     39.64 o 
   1  10   1     1733.80     1676.99     51.00 o 
   2  10   1     2431.41     2308.42     61.40 o 
   3  10   1        6.99       15.18     19.30 o 
   4  10   1     1888.67     1873.49     49.10 o 
   5  10   1     1117.85     1119.98     39.08 o 
   6  10   1      358.39      326.05     27.40 o 
   7  10   1      269.00      268.50     25.39 o 
   8  10   1      319.27      350.18     44.75 o 
   9  10   1     1643.10     1609.85     65.60 o 
  10  10   1     1484.51     1432.47     95.12 o 
  11  10   1      137.19      182.10     38.48 o 
  12  10   1      394.20      446.40     46.26 o 
  13  10   1      355.24      382.39     45.78 o 
  14  10   1      467.44      470.02     50.29 o 
 -13  11   1       53.05       17.15     30.83 o 
 -12  11   1       58.02       26.04     34.35 o 
 -11  11   1      483.04      480.79     42.75 o 
 -10  11   1      785.51      763.88     44.98 o 
  -9  11   1       55.35       88.64     27.74 o 
  -8  11   1       33.25       31.11     26.66 o 
  -7  11   1       96.63      108.22     32.95 o 
  -6  11   1        1.08      -12.60     36.61 o 
  -5  11   1       48.67       88.22     25.50 o 
  -4  11   1       76.86      102.31     41.99 o 
  -3  11   1      171.13      153.35     27.50 o 
  -2  11   1        5.38       30.49     24.02 o 
  -1  11   1      339.82      338.17     30.86 o 
   0  11   1      682.18      642.69     38.55 o 
   1  11   1      365.80      370.73     31.62 o 
   2  11   1        2.59       15.10     23.02 o 
   3  11   1      315.49      345.73     31.56 o 
   4  11   1     1538.09     1544.56     60.68 o 
   5  11   1       20.60       56.07     25.08 o 
   6  11   1       40.46       46.20     22.36 o 
   7  11   1       47.55       63.50     26.71 o 
   8  11   1       83.47      114.32     34.90 o 
   9  11   1      168.63      165.46     36.50 o 
  10  11   1      165.08      156.83     38.32 o 
  11  11   1      251.22      219.11     41.33 o 
  12  11   1        2.25       11.99     44.65 o 
  13  11   1       37.31        7.70     80.24 o 
 -12  12   1      388.53      433.54     72.22 o 
 -11  12   1      728.06      745.76     54.28 o 
 -10  12   1     1182.07     1139.87     60.64 o 
  -9  12   1      478.09      444.68     44.53 o 
  -8  12   1      257.11      263.55     40.14 o 
  -7  12   1     1096.52     1152.15     60.42 o 
  -6  12   1      923.03      972.66     55.26 o 
  -5  12   1      243.13      232.89     37.12 o 
  -4  12   1      156.21      167.48     30.04 o 
  -3  12   1     2683.15     2572.81     71.82 o 
  -2  12   1     1533.43     1510.67     54.97 o 
  -1  12   1      221.53      271.35     33.00 o 
   0  12   1      370.93      388.00     34.46 o 
   1  12   1     2083.13     2147.04    127.01 o 
   2  12   1     1467.30     1586.46     87.85 o 
   3  12   1        1.43      -24.56     24.56 o 
   4  12   1     1520.44     1466.80     66.48 o 
   5  12   1     1888.97     1887.56     71.04 o 
   6  12   1      179.04      156.03     45.56 o 
   7  12   1      112.66      200.81     77.92 o 
   8  12   1      428.53      494.88     58.23 o 
   9  12   1     1605.58     1738.07    111.07 o 
  10  12   1       57.22       62.64     37.46 o 
  11  12   1        5.73        9.02     34.21 o 
 -10  13   1       43.18      -15.47     38.70 o 
  -9  13   1      103.25      190.24     39.95 o 
  -8  13   1      273.88      227.38     42.48 o 
  -7  13   1       16.11       27.67     40.24 o 
  -6  13   1       16.68       50.64     39.53 o 
  -5  13   1      749.94      750.37     65.84 o 
  -4  13   1      885.30      888.97     47.17 o 
  -3  13   1       11.36       18.11     28.53 o 
  -2  13   1       52.41       95.58     30.24 o 
  -1  13   1      272.96      289.34     35.60 o 
   0  13   1      311.27      364.50     36.66 o 
   1  13   1        1.56       -1.05     27.26 o 
   2  13   1      253.75      181.78     42.79 o 
   3  13   1      371.16      387.82     85.38 o 
   4  13   1      120.07      108.50     55.22 o 
   5  13   1      306.08      365.71     42.07 o 
   6  13   1      132.44      114.58     49.16 o 
   7  13   1       14.76       30.56     42.51 o 
   8  13   1      147.13      125.00     47.56 o 
   9  13   1        4.99        3.15     42.53 o 
  -7  14   1      835.52      828.48     91.84 o 
  -6  14   1      580.71      568.13     96.08 o 
  -5  14   1      105.30       95.45     38.31 o 
  -4  14   1      168.05      245.95     60.34 o 
  -3  14   1        9.38       -4.89     29.49 o 
  -2  14   1      581.53      642.71     51.33 o 
  -1  14   1       57.23       79.63     32.28 o 
   0  14   1      126.30      121.64     41.20 o 
   1  14   1      122.38      189.16     40.68 o 
   2  14   1      850.65      929.11     59.08 o 
   3  14   1      145.88      143.34     39.12 o 
   4  14   1      163.69      166.31     38.96 o 
   5  14   1      343.33      402.05    134.36 o 
   6  14   1      343.54      423.59     80.59 o 
   7  14   1       35.17        2.11     53.24 o 
  -2  15   1     1041.95     1132.32     63.67 o 
  -1  15   1      743.36      884.63     85.82 o 
   0  15   1      190.24      249.72     41.33 o 
   1  15   1      464.71      457.96     47.07 o 
   2  15   1      693.67      747.62     53.97 o 
 -20   0   2      811.39      936.71     99.72 o 
 -19   0   2      350.77      468.43     60.92 o 
 -18   0   2      420.79      432.88     59.21 o 
 -17   0   2     1955.72     2089.84     93.96 o 
 -16   0   2     1887.19     2025.44    119.52 o 
 -15   0   2      352.48      325.41     91.32 o 
 -14   0   2     1102.47     1012.49     62.34 o 
 -13   0   2     2765.41     2893.54    100.85 o 
 -12   0   2     3526.90     3448.81    109.36 o 
 -11   0   2      752.36      728.15     47.39 o 
 -10   0   2     5697.94     5674.23    152.42 o 
  -9   0   2     1036.70      790.69     33.18 o 
  -8   0   2     3698.24     3374.31     74.49 o 
  -7   0   2      139.68      131.98     16.90 o 
  -6   0   2    12785.00    12905.02    300.27 o 
  -5   0   2     5308.60     5181.94    102.76 o 
  -4   0   2     5767.92     5916.56    114.38 o 
  -3   0   2     3383.05     3395.05     68.59 o 
  -2   0   2     6947.16     7495.83    141.26 o 
  -1   0   2     3894.62     4326.94     83.68 o 
   0   0   2      525.45      547.81     16.53 o 
   1   0   2    12416.79    12993.77    241.07 o 
   2   0   2     9393.01    10154.53    190.31 o 
   3   0   2     5997.65     6149.95    119.13 o 
   4   0   2       15.93       10.86     11.65 o 
   5   0   2     2124.62     2162.44     51.40 o 
   6   0   2     7602.90     7727.39    152.95 o 
   7   0   2     4510.21     4402.65     95.00 o 
   8   0   2     1449.31     1393.53     69.50 o 
   9   0   2     2456.13     2299.62     61.74 o 
  10   0   2     7474.96     7270.60    152.74 o 
  11   0   2     3946.09     3874.12     94.02 o 
  12   0   2      243.59      285.84     51.97 o 
  13   0   2      514.02      596.01     50.97 o 
  14   0   2     2872.67     2779.42    113.05 o 
  15   0   2     2013.76     1978.08     85.58 o 
  16   0   2       24.46       24.06     39.85 o 
  17   0   2      442.30      494.96     61.22 o 
  18   0   2     1476.01     1711.40     85.80 o 
 -20   1   2       43.09       76.60     50.14 o 
 -19   1   2      444.88      395.34     41.24 o 
 -18   1   2       97.60       84.59     33.22 o 
 -17   1   2        6.86       60.44     30.19 o 
 -16   1   2       27.17       37.82     28.05 o 
 -15   1   2      436.47      486.08     51.45 o 
 -14   1   2       85.75       77.41     26.01 o 
 -13   1   2       15.47       82.48     24.33 o 
 -12   1   2       62.45      102.60     22.43 o 
 -11   1   2       46.88       71.95     20.21 o 
 -10   1   2      207.74      185.62     17.27 o 
  -9   1   2     1764.85     1640.70     37.46 o 
  -8   1   2     8663.71     9216.19    140.96 o 
  -7   1   2     2425.91     2437.30     45.40 o 
  -6   1   2     2837.79     2885.63     50.07 o 
  -5   1   2       26.69       15.27      9.18 o 
  -4   1   2     2486.91     2405.11     40.91 o 
  -3   1   2    21844.16    23463.22    333.56 o 
  -2   1   2      722.07      743.45     15.46 o 
  -1   1   2      834.27      896.84     16.51 o 
   0   1   2     3586.46     3801.04     57.97 o 
   1   1   2     4187.96     4491.82     68.17 o 
   2   1   2      482.10      481.88     12.90 o 
   3   1   2     1005.04     1046.14     20.34 o 
   4   1   2     3135.28     3121.36     47.04 o 
   5   1   2     1264.77     1219.34     24.97 o 
   6   1   2      112.72      120.79     12.22 o 
   7   1   2       16.92       31.62     11.78 o 
   8   1   2     1844.40     1851.00     43.96 o 
   9   1   2     1326.06     1320.12     31.75 o 
  10   1   2     1794.57     1740.74     38.50 o 
  11   1   2      354.35      378.87     24.73 o 
  12   1   2        8.74       24.40     19.76 o 
  13   1   2      113.08       48.51     24.76 o 
  14   1   2      221.39      269.64     30.56 o 
  15   1   2       74.13       56.84     26.82 o 
  16   1   2      422.34      371.18     46.31 o 
  17   1   2       92.20      120.79     37.96 o 
  18   1   2       24.21       22.69     44.53 o 
  19   1   2      160.23      149.13     48.86 o 
 -19   2   2        1.44       28.71     36.86 o 
 -18   2   2       21.15      -10.38     34.21 o 
 -17   2   2      969.73     1017.24     50.01 o 
 -16   2   2      668.13      673.94     45.35 o 
 -15   2   2      135.39      157.21     52.88 o 
 -14   2   2     1193.38     1215.01     47.45 o 
 -13   2   2     2480.40     2441.61     64.16 o 
 -12   2   2      605.31      625.36     34.34 o 
 -11   2   2       28.70       10.27     15.11 o 
 -10   2   2     2937.92     2898.20     57.76 o 
  -9   2   2     7049.86     6828.34    109.76 o 
  -8   2   2      648.13      559.73     21.95 o 
  -7   2   2       68.97       76.13     12.91 o 
  -6   2   2     2196.30     2094.28     39.88 o 
  -5   2   2     3952.61     3938.91     64.08 o 
  -4   2   2     3124.16     3082.33     51.09 o 
  -3   2   2     3601.18     3795.32     54.28 o 
  -2   2   2     9248.05    10108.44    134.30 o 
  -1   2   2     3096.02     3364.70     48.15 o 
   0   2   2    15882.32    17585.46    240.00 o 
   1   2   2     1341.32     1453.47     30.92 o 
   2   2   2    14043.08    15065.09    197.88 o 
   3   2   2    13027.84    13922.93    183.86 o 
   4   2   2      268.53      266.33     12.67 o 
   5   2   2        9.71       14.60      9.64 o 
   6   2   2      781.24      669.03     20.09 o 
   7   2   2     6512.98     6589.66     95.35 o 
   8   2   2      171.51      150.99     14.90 o 
   9   2   2      135.27      147.25     16.04 o 
  10   2   2     1835.54     1832.65     48.86 o 
  11   2   2     1994.88     1965.42     42.88 o 
  12   2   2      306.79      278.15     24.33 o 
  13   2   2      103.67       81.79     21.78 o 
  14   2   2      608.55      649.96     37.87 o 
  15   2   2      677.91      680.11     47.75 o 
  16   2   2      167.05      194.59     37.78 o 
  17   2   2      133.29      155.35     39.48 o 
  18   2   2      866.07      884.79     71.92 o 
  19   2   2        8.79      -41.27     41.27 o 
 -19   3   2      552.27      556.78     52.03 o 
 -18   3   2     1641.16     1615.38     72.69 o 
 -17   3   2        7.75       28.89     35.30 o 
 -16   3   2      792.76      871.93     54.39 o 
 -15   3   2     1697.64     1754.99     57.02 o 
 -14   3   2     1355.68     1303.46     49.01 o 
 -13   3   2      316.99      327.97     29.80 o 
 -12   3   2     2084.07     1932.73     54.35 o 
 -11   3   2     5557.58     5286.15     92.37 o 
 -10   3   2     1495.32     1439.24     37.37 o 
  -9   3   2      474.48      490.92     23.34 o 
  -8   3   2     3675.34     3590.50     64.10 o 
  -7   3   2     4116.26     3859.54     86.38 o 
  -6   3   2      992.24      870.49     24.61 o 
  -5   3   2      487.77      456.94     15.41 o 
  -4   3   2     2063.20     1902.68     32.20 o 
  -3   3   2     3805.29     3727.46     54.58 o 
  -2   3   2     4767.19     4921.34     69.17 o 
  -1   3   2     6146.21     6597.97     90.22 o 
   0   3   2     4021.61     4054.55     62.01 o 
   1   3   2     3606.92     3581.01     51.93 o 
   2   3   2     5791.92     6234.72     95.52 o 
   3   3   2      642.86      572.66     18.42 o 
   4   3   2     6876.79     6989.47     97.16 o 
   5   3   2     5114.88     5035.96     73.53 o 
   6   3   2     1111.51     1124.33     25.74 o 
   7   3   2     1555.98     1517.66     31.76 o 
   8   3   2     2759.75     2746.23     57.59 o 
   9   3   2     4778.59     4611.17    103.48 o 
  10   3   2       37.10       61.64     16.27 o 
  11   3   2     1205.65     1270.44     42.04 o 
  12   3   2     2460.24     2492.53    102.09 o 
  13   3   2     2939.50     2837.50     71.12 o 
  14   3   2        1.21      -26.99     26.99 o 
  15   3   2      321.38      424.32     42.20 o 
  16   3   2     2379.13     2405.43    147.30 o 
  17   3   2      599.61      518.33     67.93 o 
  18   3   2      246.34      263.02     53.81 o 
 -19   4   2       17.04       -6.17     45.75 o 
 -18   4   2       31.62       47.50     47.83 o 
 -17   4   2       93.68      151.10     39.25 o 
 -16   4   2      269.87      327.57     74.39 o 
 -15   4   2      139.71      147.05     35.59 o 
 -14   4   2      267.84      255.18     36.05 o 
 -13   4   2      324.21      350.12     30.54 o 
 -12   4   2        4.75       26.17     18.94 o 
 -11   4   2        1.12       -5.71     16.92 o 
 -10   4   2      200.64      166.57     26.88 o 
  -9   4   2      126.75      113.39     17.87 o 
  -8   4   2        0.23       15.58     13.99 o 
  -7   4   2       49.48       60.12     16.22 o 
  -6   4   2      143.56      188.98     14.97 o 
  -5   4   2      623.20      743.21     21.76 o 
  -4   4   2      206.60      247.18     13.70 o 
  -3   4   2       69.90       83.54     11.13 o 
  -2   4   2      822.49      895.74     24.44 o 
  -1   4   2      759.56      836.04     19.06 o 
   0   4   2     3220.93     3517.54     52.14 o 
   1   4   2      712.11      773.61     35.38 o 
   2   4   2        0.12        7.49     10.39 o 
   3   4   2     1214.70     1381.66     30.77 o 
   4   4   2     1191.77     1300.48     30.24 o 
   5   4   2      819.03      899.91     25.68 o 
   6   4   2      218.56      245.66     14.84 o 
   7   4   2       87.50      125.61     13.79 o 
   8   4   2      391.02      401.31     20.02 o 
   9   4   2      143.58      185.89     19.50 o 
  10   4   2      916.72      936.18     33.13 o 
  11   4   2      900.76      915.41     39.53 o 
  12   4   2       63.41       84.64     24.68 o 
  13   4   2      166.94      158.34     43.22 o 
  14   4   2        0.08      -14.53     24.68 o 
  15   4   2        0.17      -60.20     88.82 o 
  16   4   2        5.75      -42.76     42.76 o 
  17   4   2       16.73      -33.49     42.77 o 
  18   4   2        0.07       57.13     45.32 o 
 -19   5   2     1168.69     1208.32    119.97 o 
 -18   5   2      609.08      634.38     56.32 o 
 -17   5   2      165.36      192.23     41.24 o 
 -16   5   2      653.80      551.66     48.12 o 
 -15   5   2     2078.24     2048.92     75.14 o 
 -14   5   2     2220.34     2055.53     73.53 o 
 -13   5   2       37.59       36.06     29.43 o 
 -12   5   2     3894.69     3677.39    139.02 o 
 -11   5   2     2509.58     2437.91     63.00 o 
 -10   5   2     3354.53     3277.62     64.47 o 
  -9   5   2       20.25       29.78     15.82 o 
  -8   5   2     3093.83     3161.05     60.34 o 
  -7   5   2     2074.60     1976.66     37.68 o 
  -6   5   2     1472.10     1404.19     29.85 o 
  -5   5   2      963.07      993.56     24.25 o 
  -4   5   2     1567.93     1368.94     28.30 o 
  -3   5   2     3908.08     3940.54     59.94 o 
  -2   5   2     3159.65     3188.73     52.42 o 
  -1   5   2      962.50     1008.84     35.89 o 
   0   5   2     5323.02     5478.19     83.55 o 
   1   5   2    12277.89    12925.67    192.18 o 
   2   5   2     3356.12     3520.14     61.07 o 
   3   5   2     1048.98     1063.45     28.12 o 
   4   5   2     6816.23     6890.26    109.59 o 
   5   5   2     6533.72     6513.67    105.13 o 
   6   5   2      619.59      647.19     24.74 o 
   7   5   2      914.49      851.07     28.37 o 
   8   5   2     6049.98     5962.34    100.60 o 
   9   5   2     1887.20     1894.72     45.75 o 
  10   5   2      118.53      119.31     28.95 o 
  11   5   2     1238.76     1228.12     44.92 o 
  12   5   2     3796.54     3746.41     85.73 o 
  13   5   2     2446.25     2335.63     65.77 o 
  14   5   2      354.39      397.44     44.37 o 
  15   5   2      200.49      169.31     47.72 o 
  16   5   2      467.31      438.65     58.06 o 
  17   5   2      380.12      311.65     54.48 o 
  18   5   2      123.37       62.87     70.89 o 
 -18   6   2       89.72       54.31     36.62 o 
 -17   6   2     2198.30     2258.61    104.60 o 
 -16   6   2      394.88      394.09     44.61 o 
 -15   6   2      180.10      107.99     36.21 o 
 -14   6   2       44.54       44.32     32.54 o 
 -13   6   2     1187.08     1175.56     48.17 o 
 -12   6   2     1751.37     1750.38     55.90 o 
 -11   6   2       28.02       32.10     22.99 o 
 -10   6   2     3487.74     3345.96     77.17 o 
  -9   6   2     2027.16     1974.22     82.21 o 
  -8   6   2      947.63      874.30     36.27 o 
  -7   6   2       93.52      133.06     14.24 o 
  -6   6   2     2296.96     2168.63     45.62 o 
  -5   6   2     2043.65     1776.38     35.16 o 
  -4   6   2     1117.84     1042.06     25.51 o 
  -3   6   2        1.97        5.69     10.53 o 
  -2   6   2     3795.11     3944.18     60.90 o 
  -1   6   2    16239.67    17743.06    236.66 o 
   0   6   2       87.91       99.13     11.01 o 
   1   6   2       43.62       72.14     13.52 o 
   2   6   2       47.74       97.70     18.70 o 
   3   6   2     3710.45     3757.57     66.82 o 
   4   6   2     3692.77     3831.59     68.68 o 
   5   6   2      381.09      399.44     22.53 o 
   6   6   2     8260.85     7932.25    144.38 o 
   7   6   2      642.36      611.94     26.71 o 
   8   6   2        7.11        1.00     16.05 o 
   9   6   2       57.31       23.08     24.79 o 
  10   6   2     1060.17     1081.51     42.51 o 
  11   6   2     2043.92     2170.98     77.50 o 
  12   6   2        3.53      -27.34     28.03 o 
  13   6   2      558.50      600.26     45.97 o 
  14   6   2      478.33      441.20     44.78 o 
  15   6   2      296.23      352.14     56.02 o 
  16   6   2        9.22      -28.96     41.84 o 
  17   6   2      276.05      196.40     58.26 o 
 -17   7   2      151.76      156.92     40.64 o 
 -16   7   2       49.88       82.35     55.48 o 
 -15   7   2      987.30      993.33     59.22 o 
 -14   7   2       87.46       96.85     35.35 o 
 -13   7   2       65.63       23.64     26.81 o 
 -12   7   2       61.08       58.53     26.65 o 
 -11   7   2      294.85      285.19     30.50 o 
 -10   7   2      178.53      172.91     26.51 o 
  -9   7   2      771.05      691.96     49.28 o 
  -8   7   2     1470.84     1417.32     52.29 o 
  -7   7   2     1409.69     1292.57     42.49 o 
  -6   7   2      494.39      480.80     24.83 o 
  -5   7   2      221.22      213.95     16.16 o 
  -4   7   2     1152.32     1148.10     28.18 o 
  -3   7   2     1591.05     1614.66     33.45 o 
  -2   7   2     1137.65     1169.29     27.78 o 
  -1   7   2      370.63      414.36     18.76 o 
   0   7   2      279.23      268.89     15.41 o 
   1   7   2      706.31      727.53     25.96 o 
   2   7   2     2217.26     2277.06     47.76 o 
   3   7   2      333.45      363.63     22.02 o 
   4   7   2     2476.18     2374.21    141.34 o 
   5   7   2     1037.30     1022.02     32.36 o 
   6   7   2      317.63      311.18     21.88 o 
   7   7   2      300.52      307.07     23.63 o 
   8   7   2      840.66      831.85     32.74 o 
   9   7   2     3247.94     3142.09     95.17 o 
  10   7   2      322.74      297.46     29.00 o 
  11   7   2        7.36       -6.25     27.40 o 
  12   7   2      146.96      144.98     33.81 o 
  13   7   2       39.53      -15.80     30.20 o 
  14   7   2        4.80      108.67     62.88 o 
  15   7   2      175.22      146.70     63.47 o 
  16   7   2      175.17      120.72     47.58 o 
 -17   8   2     1816.93     2040.47    145.64 o 
 -16   8   2     1484.02     1547.59     95.85 o 
 -15   8   2      250.72      242.37     41.86 o 
 -14   8   2      770.33      828.68     76.03 o 
 -13   8   2     1766.37     1755.15     60.67 o 
 -12   8   2     2770.56     2543.78     71.44 o 
 -11   8   2       37.63       12.80     29.51 o 
 -10   8   2     3395.55     3153.39     82.70 o 
  -9   8   2     2112.75     1997.38     58.02 o 
  -8   8   2      694.19      677.25     40.17 o 
  -7   8   2        7.66       -5.47     20.86 o 
  -6   8   2     1954.76     1853.37     45.61 o 
  -5   8   2     2770.32     2594.87     54.82 o 
  -4   8   2      881.37     1016.50     32.62 o 
  -3   8   2       80.81       93.63     17.08 o 
  -2   8   2     1254.83     1177.32     29.48 o 
  -1   8   2     7244.64     7169.71    116.74 o 
   0   8   2     2465.99     2298.19     56.51 o 
   1   8   2     4231.27     4074.65    100.07 o 
   2   8   2     1345.15     1290.05     35.80 o 
   3   8   2     3533.74     3395.47     65.77 o 
   4   8   2     6190.03     6102.52    104.31 o 
   5   8   2     3401.24     3358.62     74.53 o 
   6   8   2    10436.28    10563.15    168.56 o 
   7   8   2     2015.02     2010.27     67.94 o 
   8   8   2      150.16      154.40     22.43 o 
   9   8   2      704.22      654.69     74.86 o 
  10   8   2     2655.37     2535.97     81.04 o 
  11   8   2     2628.73     2618.16     83.77 o 
  12   8   2       12.88       37.05     33.10 o 
  13   8   2     1080.16     1170.02     60.53 o 
  14   8   2     1388.38     1441.41     67.96 o 
  15   8   2      564.55      482.20     49.15 o 
  16   8   2       51.01      100.07     63.85 o 
 -16   9   2      164.90      133.61     40.18 o 
 -15   9   2      429.26      396.13     47.56 o 
 -14   9   2       16.32        1.42     29.26 o 
 -13   9   2       24.63       34.29     28.86 o 
 -12   9   2       17.13       -3.18     27.05 o 
 -11   9   2     2234.84     2179.16     65.45 o 
 -10   9   2       20.56        8.05     24.80 o 
  -9   9   2      663.94      568.27     36.76 o 
  -8   9   2      247.38      295.57     38.78 o 
  -7   9   2      847.72      745.26     38.38 o 
  -6   9   2      507.10      474.08     27.74 o 
  -5   9   2       51.09       29.77     18.92 o 
  -4   9   2      786.71      811.14     34.92 o 
  -3   9   2      752.23      790.64     35.55 o 
  -2   9   2     1531.78     1550.76     47.19 o 
  -1   9   2       22.67        5.40     19.15 o 
   0   9   2     2826.72     2787.60     57.93 o 
   1   9   2      123.75      121.44     26.89 o 
   2   9   2        2.11       -5.49     22.08 o 
   3   9   2     1264.98     1261.81     38.55 o 
   4   9   2     1593.73     1606.52     43.67 o 
   5   9   2     4062.33     3911.80     76.71 o 
   6   9   2       72.45       98.89     21.46 o 
   7   9   2      651.62      637.31     36.87 o 
   8   9   2       18.52       19.31     25.33 o 
   9   9   2      276.59      292.98     36.93 o 
  10   9   2      178.81      164.72     34.56 o 
  11   9   2      157.21      123.70     35.12 o 
  12   9   2      223.50      245.64     39.57 o 
  13   9   2      108.43       99.23     36.44 o 
  14   9   2        3.99       41.91     35.28 o 
  15   9   2       36.07        1.47     36.50 o 
 -15  10   2       25.96        1.63     35.41 o 
 -14  10   2      315.36      323.29     37.58 o 
 -13  10   2      770.28      748.22     46.96 o 
 -12  10   2     1102.70     1089.63     52.48 o 
 -11  10   2       83.76       86.28     36.05 o 
 -10  10   2     1046.86     1049.77     48.59 o 
  -9  10   2      660.10      701.40     41.19 o 
  -8  10   2      476.30      530.37     46.26 o 
  -7  10   2       66.16       80.68     26.32 o 
  -6  10   2     1169.00     1167.70     45.77 o 
  -5  10   2     1101.66     1088.91     42.89 o 
  -4  10   2      370.65      381.88     30.74 o 
  -3  10   2       91.73      104.17     28.62 o 
  -2  10   2      886.22      865.01     60.06 o 
  -1  10   2     2253.97     2085.07     58.08 o 
   0  10   2      391.73      422.54     30.87 o 
   1  10   2      790.53      777.56     37.06 o 
   2  10   2      917.09      885.40     34.80 o 
   3  10   2     2521.72     2495.12     57.18 o 
   4  10   2     1664.95     1614.11     46.31 o 
   5  10   2       14.81       41.30     24.16 o 
   6  10   2     2222.62     2237.03     63.54 o 
   7  10   2     1008.04      978.03     43.97 o 
   8  10   2      360.48      364.08     43.93 o 
   9  10   2       29.06       28.26     31.41 o 
  10  10   2      525.51      563.70     47.45 o 
  11  10   2      889.03      896.57     63.67 o 
  12  10   2        1.21        3.64     50.98 o 
  13  10   2      187.38      299.65     44.42 o 
  14  10   2      189.22      290.24     56.66 o 
 -13  11   2      316.18      308.36     38.00 o 
 -12  11   2      703.33      803.44     85.33 o 
 -11  11   2     2316.71     2223.70     71.07 o 
 -10  11   2      569.74      567.03     41.80 o 
  -9  11   2      293.33      300.22     38.94 o 
  -8  11   2     1024.83     1045.47     56.50 o 
  -7  11   2     1913.35     2035.58     90.34 o 
  -6  11   2      596.20      594.23     46.59 o 
  -5  11   2       26.88       15.03     23.52 o 
  -4  11   2      392.55      375.74     32.64 o 
  -3  11   2     2501.44     2505.31     89.56 o 
  -2  11   2     1955.88     1857.39     57.45 o 
  -1  11   2      158.61      147.39     27.03 o 
   0  11   2     2493.55     2332.37     65.37 o 
   1  11   2      968.30     1027.39     71.25 o 
   2  11   2      684.12      677.27     38.42 o 
   3  11   2        4.32       -1.61     22.13 o 
   4  11   2     2720.82     2563.23     80.78 o 
   5  11   2     5990.89     5680.52    119.42 o 
   6  11   2        4.99       20.15     27.29 o 
   7  11   2     2931.15     2785.02     88.36 o 
   8  11   2     1309.68     1223.77     61.08 o 
   9  11   2      547.82      511.84     57.30 o 
  10  11   2      346.79      311.81     43.33 o 
  11  11   2      247.03      310.14     43.24 o 
  12  11   2     1462.84     1460.40     70.92 o 
 -12  12   2       74.66       40.55     33.78 o 
 -11  12   2       30.55       51.67     35.99 o 
 -10  12   2        9.73       39.06     33.88 o 
  -9  12   2       12.54      -15.27     36.44 o 
  -8  12   2       13.88      -31.88     31.88 o 
  -7  12   2       21.08       15.81     35.88 o 
  -6  12   2       14.54       44.01     38.41 o 
  -5  12   2       20.73       42.82     35.37 o 
  -4  12   2       32.82       23.01     26.54 o 
  -3  12   2       43.48       64.29     27.30 o 
  -2  12   2        6.06      -24.54     24.54 o 
  -1  12   2       64.29       54.42     27.44 o 
   0  12   2        1.47      -14.74     24.90 o 
   1  12   2       87.72       78.05     28.26 o 
   2  12   2      569.61      584.13     46.74 o 
   3  12   2      376.95      480.79     42.98 o 
   4  12   2      137.39      103.66     34.07 o 
   5  12   2       26.49        0.08     30.00 o 
   6  12   2       14.24       -2.09     29.37 o 
   7  12   2        5.09      -13.82     39.12 o 
   8  12   2        6.66       23.26     34.21 o 
   9  12   2      362.55      338.84     44.61 o 
  10  12   2       69.15      104.53     36.86 o 
  11  12   2       62.68       94.15     71.84 o 
 -10  13   2      240.87      249.85     42.18 o 
  -9  13   2        1.10      -16.20     32.60 o 
  -8  13   2      397.90      365.81     46.28 o 
  -7  13   2      828.09      883.44     58.79 o 
  -6  13   2       86.83       76.87     36.57 o 
  -5  13   2      116.58      133.33     50.44 o 
  -4  13   2      246.47      279.31     41.80 o 
  -3  13   2      951.95      929.78     48.42 o 
  -2  13   2      958.66     1011.61     58.22 o 
  -1  13   2      335.60      336.44     42.52 o 
   0  13   2     1471.03     1507.67     98.62 o 
   1  13   2      541.48      573.87     68.35 o 
   2  13   2      330.64      252.75     40.77 o 
   3  13   2        3.13       70.95     33.74 o 
   4  13   2      509.91      520.24     57.10 o 
   5  13   2     2525.09     2525.06     86.63 o 
   6  13   2      155.09      193.86     94.76 o 
   7  13   2     1143.88     1047.83    118.46 o 
   8  13   2      561.31      647.73    113.22 o 
  -7  14   2      164.16      135.56     46.23 o 
  -6  14   2      310.12      350.79     46.53 o 
  -5  14   2      935.38      957.31     59.67 o 
  -4  14   2      521.17      567.83     66.36 o 
  -3  14   2      125.93       90.64     41.84 o 
  -2  14   2      755.56      859.80     80.81 o 
  -1  14   2      660.12      736.71     95.88 o 
   0  14   2      146.39      151.63     39.14 o 
   1  14   2       62.14       17.73     34.84 o 
   2  14   2      584.14      570.96     50.76 o 
   3  14   2     1156.05     1219.92     77.81 o 
   4  14   2       55.66       59.40     34.81 o 
   5  14   2      281.23      326.83     52.13 o 
   6  14   2     1179.70     1098.55     75.37 o 
  -1  15   2      136.50      173.99     44.60 o 
   0  15   2       67.65      115.72     35.35 o 
 -20   1   3      384.75      428.32     76.23 o 
 -19   1   3      280.76      266.64     39.08 o 
 -18   1   3     1455.60     1559.25     67.04 o 
 -17   1   3     1362.92     1523.75     58.36 o 
 -16   1   3      103.81      112.18     35.49 o 
 -15   1   3      107.68       94.47     28.22 o 
 -14   1   3     3170.16     3047.19     91.31 o 
 -13   1   3     3867.03     3715.91     83.94 o 
 -12   1   3      213.80      204.78     25.66 o 
 -11   1   3     2138.74     2082.42     54.35 o 
 -10   1   3     7180.59     7105.25    130.58 o 
  -9   1   3     1474.75     1388.06     39.92 o 
  -8   1   3      426.42      379.50     19.00 o 
  -7   1   3     2946.46     2868.65     51.52 o 
  -6   1   3     8811.68     8958.44    135.07 o 
  -5   1   3     7537.26     7896.10    118.83 o 
  -4   1   3      137.40      171.69     10.34 o 
  -3   1   3     9251.33    10007.00    133.88 o 
  -2   1   3     4927.68     5223.81     72.52 o 
  -1   1   3    16602.97    18616.19    243.32 o 
   0   1   3       21.49       21.54      8.59 o 
   1   1   3     8267.62     8934.70    131.75 o 
   2   1   3     7779.74     8185.24    122.02 o 
   3   1   3     1373.95     1238.17     23.29 o 
   4   1   3        1.25        2.82      8.82 o 
   5   1   3     6295.25     6168.28     87.98 o 
   6   1   3    12687.73    13201.47    178.92 o 
   7   1   3     2791.71     2724.33     46.89 o 
   8   1   3     1004.16      982.64     26.63 o 
   9   1   3     1457.60     1361.40     38.95 o 
  10   1   3     2293.33     2184.57     57.58 o 
  11   1   3      462.01      450.44     24.73 o 
  12   1   3     1081.60     1013.61     33.33 o 
  13   1   3      875.74      944.52     37.23 o 
  14   1   3     2216.20     2332.34     64.75 o 
  15   1   3      165.73      171.74     30.27 o 
  16   1   3      136.79      129.29     36.05 o 
  17   1   3      989.38      913.59     98.81 o 
  18   1   3      478.73      528.50     61.99 o 
 -19   2   3      700.31      803.99     60.41 o 
 -18   2   3      173.58      133.33     36.47 o 
 -17   2   3       86.11      102.12     31.71 o 
 -16   2   3     1429.09     1425.67     55.85 o 
 -15   2   3     1849.99     1858.61     74.19 o 
 -14   2   3       34.53       55.89     30.39 o 
 -13   2   3      883.47      839.35     40.04 o 
 -12   2   3     3078.69     2973.78     70.52 o 
 -11   2   3      757.02      759.44     36.42 o 
 -10   2   3      723.80      720.47     27.17 o 
  -9   2   3     2254.01     2220.37     46.08 o 
  -8   2   3     8381.06     8471.54    131.55 o 
  -7   2   3     1085.23     1020.75     27.17 o 
  -6   2   3      994.14      975.72     25.73 o 
  -5   2   3      141.13      102.83     14.82 o 
  -4   2   3     1626.09     1539.17     30.91 o 
  -3   2   3     1351.74     1368.30     24.93 o 
  -2   2   3     4294.66     4658.62     77.90 o 
  -1   2   3     6381.63     6923.79     94.45 o 
   0   2   3     8951.98     9546.43    140.61 o 
   1   2   3     5538.01     5824.28     89.08 o 
   2   2   3       18.22       24.25      9.14 o 
   3   2   3     6733.91     6984.90     96.56 o 
   4   2   3     3739.22     3634.96     54.76 o 
   5   2   3     1050.96      968.43     23.20 o 
   6   2   3       14.41      -10.33     10.55 o 
   7   2   3     3866.75     3756.33     60.09 o 
   8   2   3     1051.22     1040.64     27.80 o 
   9   2   3      152.06      182.52     17.22 o 
  10   2   3     1398.65     1378.12     35.20 o 
  11   2   3     2425.75     2456.08     49.83 o 
  12   2   3     1309.70     1224.46     40.44 o 
  13   2   3      223.43      236.45     24.85 o 
  14   2   3       52.22       32.80     30.38 o 
  15   2   3      844.27      852.00     63.76 o 
  16   2   3     1325.19     1407.17     95.50 o 
  17   2   3       67.58       80.24     46.09 o 
  18   2   3        5.17       -0.89     44.48 o 
 -19   3   3        1.01       20.92     37.59 o 
 -18   3   3      338.74      302.10     45.41 o 
 -17   3   3       70.50       88.54     38.24 o 
 -16   3   3       43.57       60.50     28.99 o 
 -15   3   3       74.39       34.55     27.22 o 
 -14   3   3      243.69      276.10     31.30 o 
 -13   3   3      441.14      486.95     33.74 o 
 -12   3   3      783.00      774.42     37.71 o 
 -11   3   3      127.52      102.41     19.09 o 
 -10   3   3     2140.05     2025.28     45.81 o 
  -9   3   3       47.16       61.64     15.81 o 
  -8   3   3       96.01      101.59     15.43 o 
  -7   3   3        4.25        9.25     12.38 o 
  -6   3   3     2205.16     2221.46     43.37 o 
  -5   3   3      255.33      244.07     20.30 o 
  -4   3   3      345.77      369.09     14.53 o 
  -3   3   3      735.27      717.50     20.59 o 
  -2   3   3      342.74      335.25     17.48 o 
  -1   3   3      207.99      243.08     12.27 o 
   0   3   3      391.62      363.52     12.94 o 
   1   3   3     1647.39     1703.89     28.97 o 
   2   3   3      192.13      257.35     15.31 o 
   3   3   3     5965.26     6514.38     91.29 o 
   4   3   3      752.36      832.34     20.72 o 
   5   3   3     1770.97     1783.84     33.24 o 
   6   3   3      390.15      415.11     17.83 o 
   7   3   3       27.93       31.98     12.52 o 
   8   3   3       72.11       55.60     14.44 o 
   9   3   3      893.13      875.10     27.69 o 
  10   3   3     3308.05     3317.42     59.26 o 
  11   3   3      428.02      407.49     27.13 o 
  12   3   3       49.11       39.83     23.78 o 
  13   3   3      237.66      286.09     30.47 o 
  14   3   3      163.15      187.20     34.56 o 
  15   3   3      120.09       34.82     42.22 o 
  16   3   3        1.51        7.41     43.50 o 
  17   3   3      615.35      672.48     93.53 o 
  18   3   3      194.06      122.13     47.90 o 
 -19   4   3     1749.21     2218.83    110.02 o 
 -18   4   3       23.99       50.36     37.30 o 
 -17   4   3      177.99      230.73     41.70 o 
 -16   4   3      803.70      823.48     89.25 o 
 -15   4   3     4002.24     4029.96    111.85 o 
 -14   4   3      525.00      535.65     50.41 o 
 -13   4   3      806.66      758.36     39.68 o 
 -12   4   3     4497.10     4376.74     93.33 o 
 -11   4   3     2873.79     2702.09     57.66 o 
 -10   4   3      292.00      296.08     21.81 o 
  -9   4   3     1801.97     1689.53     57.87 o 
  -8   4   3     9033.05     9075.64    141.95 o 
  -7   4   3     4785.14     4638.78     78.84 o 
  -6   4   3       42.96       67.21     10.77 o 
  -5   4   3     7740.56     8345.30    116.40 o 
  -4   4   3     8801.31     9117.49    125.79 o 
  -3   4   3    10685.40    11539.82    156.10 o 
  -2   4   3     1478.63     1657.26     30.47 o 
  -1   4   3     1639.64     1492.92     27.90 o 
   0   4   3     5710.01     5578.61     79.40 o 
   1   4   3     4799.74     5029.20     72.31 o 
   2   4   3      238.35      248.03     15.61 o 
   3   4   3     5046.56     5136.44     83.30 o 
   4   4   3     5888.81     5694.09     92.00 o 
   5   4   3     3803.21     3819.46     59.35 o 
   6   4   3      100.15      136.14     13.60 o 
   7   4   3     3292.45     3183.81     53.80 o 
   8   4   3     9826.72     9847.37    154.99 o 
   9   4   3     1859.97     1862.30     47.94 o 
  10   4   3     1783.86     1706.99     44.68 o 
  11   4   3      156.38      186.10     26.25 o 
  12   4   3     2051.16     2059.33     69.58 o 
  13   4   3      826.39      846.31     50.89 o 
  14   4   3      821.49      742.54     49.68 o 
  15   4   3     1460.23     1420.37     80.15 o 
  16   4   3      478.08      435.91     59.34 o 
  17   4   3       36.23       27.45     45.26 o 
  18   4   3       16.53      -43.06     43.06 o 
 -19   5   3      106.07       87.48     72.65 o 
 -18   5   3        4.64       -0.87     33.37 o 
 -17   5   3      501.01      483.83     48.67 o 
 -16   5   3      869.89      762.02     54.09 o 
 -15   5   3      382.20      378.60     43.88 o 
 -14   5   3     1822.70     1852.07     87.70 o 
 -13   5   3       70.57      113.15     31.79 o 
 -12   5   3      169.81      139.60     26.35 o 
 -11   5   3      397.54      401.95     34.90 o 
 -10   5   3     2234.68     2190.08     50.31 o 
  -9   5   3      902.16      824.61     30.20 o 
  -8   5   3      218.49      217.66     21.64 o 
  -7   5   3      844.87      879.18     28.74 o 
  -6   5   3      513.05      483.23     19.28 o 
  -5   5   3      709.36      699.71     21.21 o 
  -4   5   3       62.48       74.31     11.73 o 
  -3   5   3     1446.82     1542.91     30.51 o 
  -2   5   3       72.09       47.01     11.27 o 
  -1   5   3      213.05      217.79     13.43 o 
   0   5   3       24.06       34.59     10.84 o 
   1   5   3     4706.08     5127.81     84.16 o 
   2   5   3     3186.02     3323.31     59.14 o 
   3   5   3       93.29      159.25     15.07 o 
   4   5   3       18.73        8.49     12.56 o 
   5   5   3     2306.89     2180.52     45.06 o 
   6   5   3      685.64      672.27     25.71 o 
   7   5   3      322.16      320.90     21.29 o 
   8   5   3      116.42      137.55     18.61 o 
   9   5   3     1443.83     1380.69     39.51 o 
  10   5   3      154.38      131.99     24.98 o 
  11   5   3       13.43      -26.47     26.47 o 
  12   5   3       47.18       89.71     31.16 o 
  13   5   3       80.65        8.72     31.15 o 
  14   5   3      471.66      483.79     44.84 o 
  15   5   3        4.80       22.48     41.69 o 
  16   5   3        4.25      -24.71     77.71 o 
  17   5   3      152.01      148.87     65.26 o 
 -18   6   3        9.03       44.72     37.10 o 
 -17   6   3        5.34      -47.46     50.39 o 
 -16   6   3      434.41      442.76     98.21 o 
 -15   6   3      172.62      213.13     71.13 o 
 -14   6   3     1379.63     1161.11     65.51 o 
 -13   6   3       37.01       13.71     30.10 o 
 -12   6   3     2374.69     2338.88     65.04 o 
 -11   6   3      726.62      739.12     46.45 o 
 -10   6   3      858.18      832.09     38.06 o 
  -9   6   3       65.94       93.98     22.27 o 
  -8   6   3     2081.72     2041.06     46.61 o 
  -7   6   3      723.02      728.55     40.67 o 
  -6   6   3      746.01      783.64     24.12 o 
  -5   6   3     1285.86     1197.51     39.11 o 
  -4   6   3     2258.83     2171.31     40.25 o 
  -3   6   3     2862.82     2890.77     48.85 o 
  -2   6   3      182.77      253.93     14.75 o 
  -1   6   3     3541.39     3617.96     57.06 o 
   0   6   3      615.38      599.77     22.79 o 
   1   6   3     3220.87     3276.72     66.30 o 
   2   6   3     1041.12     1132.85     30.66 o 
   3   6   3     1679.38     1675.76     38.83 o 
   4   6   3     2055.81     2158.51     46.05 o 
   5   6   3     1680.78     1659.37     46.15 o 
   6   6   3      206.64      190.08     18.70 o 
   7   6   3     1756.22     1776.35     43.43 o 
   8   6   3     4850.35     4778.98     86.64 o 
   9   6   3      613.61      671.38     36.21 o 
  10   6   3       36.88       75.82     28.96 o 
  11   6   3     1419.05     1482.97     60.02 o 
  12   6   3     2094.20     1999.06     80.99 o 
  13   6   3      508.15      518.78     45.71 o 
  14   6   3       24.77       12.06     37.04 o 
  15   6   3      525.57      575.85     49.62 o 
  16   6   3      386.83      386.15     59.12 o 
  17   6   3       96.61      192.69     71.10 o 
 -17   7   3     1668.26     1774.18     77.43 o 
 -16   7   3      876.82      837.92     58.95 o 
 -15   7   3      779.29      718.58     55.01 o 
 -14   7   3     3216.75     3220.32     98.70 o 
 -13   7   3     1739.44     1812.20     61.38 o 
 -12   7   3      949.27      962.31     45.04 o 
 -11   7   3      115.11      156.68     27.69 o 
 -10   7   3     2893.10     2794.32     87.98 o 
  -9   7   3     5005.20     4796.52    114.84 o 
  -8   7   3      397.58      428.51     29.90 o 
  -7   7   3     2961.61     2888.05     84.01 o 
  -6   7   3     3484.91     3552.30     60.13 o 
  -5   7   3     1850.03     1804.66     37.52 o 
  -4   7   3        6.80        2.17     12.46 o 
  -3   7   3     1818.67     1742.68     35.83 o 
  -2   7   3     4765.83     4608.65     71.49 o 
  -1   7   3     2598.35     2695.01     46.88 o 
   0   7   3      356.13      369.18     20.82 o 
   1   7   3      718.47      653.49     25.73 o 
   2   7   3     6490.45     6458.05    106.59 o 
   3   7   3     1695.15     1608.62     48.86 o 
   4   7   3       14.90       10.98     15.47 o 
   5   7   3      141.78      133.28     20.00 o 
   6   7   3     2507.07     2541.45     54.93 o 
   7   7   3     2460.38     2224.24     58.78 o 
   8   7   3     1147.34     1061.99     58.15 o 
   9   7   3     5893.29     5900.39    119.01 o 
  10   7   3     2126.91     2147.91     72.91 o 
  11   7   3      557.48      550.85     43.93 o 
  12   7   3       25.53       15.15     30.82 o 
  13   7   3     1801.61     1683.93     69.77 o 
  14   7   3     1307.36     1279.79     89.73 o 
  15   7   3       14.46      -25.24     32.53 o 
  16   7   3      215.42      213.57     51.24 o 
 -17   8   3       15.11      -44.09     58.23 o 
 -16   8   3       61.07       63.30     37.58 o 
 -15   8   3      320.79      310.46     51.93 o 
 -14   8   3       49.00      -19.39     31.78 o 
 -13   8   3       65.33       48.86     27.99 o 
 -12   8   3      151.30      179.46     31.11 o 
 -11   8   3        0.27      -20.63     24.29 o 
 -10   8   3      114.27      151.74     27.82 o 
  -9   8   3        0.10       32.70     30.30 o 
  -8   8   3      222.94      216.49     26.24 o 
  -7   8   3      324.08      326.70     28.17 o 
  -6   8   3      989.56      997.05     39.66 o 
  -5   8   3     1477.39     1446.21     39.30 o 
  -4   8   3      551.91      568.84     26.55 o 
  -3   8   3      201.13      211.76     17.10 o 
  -2   8   3       25.28       27.82     15.53 o 
  -1   8   3      492.07      520.76     24.89 o 
   0   8   3     1246.19     1202.30     34.34 o 
   1   8   3      180.09      184.26     19.15 o 
   2   8   3      647.14      690.01     28.33 o 
   3   8   3       15.26       26.65     16.77 o 
   4   8   3       64.39       60.83     17.80 o 
   5   8   3      129.25      135.62     25.47 o 
   6   8   3       96.02       97.32     23.22 o 
   7   8   3      996.09      961.00     40.88 o 
   8   8   3       79.99       48.31     24.02 o 
   9   8   3       40.59       -9.13     30.40 o 
  10   8   3       68.24       64.46     30.16 o 
  11   8   3        0.46      -25.89     28.75 o 
  12   8   3        9.44       53.73     42.58 o 
  13   8   3       44.52       30.49     33.44 o 
  14   8   3        4.55      -10.35     32.67 o 
  15   8   3      119.47      103.62     39.39 o 
 -16   9   3      787.45      808.40     59.63 o 
 -15   9   3        3.98       21.89     35.11 o 
 -14   9   3      741.92      780.57     80.00 o 
 -13   9   3      321.21      338.19     36.90 o 
 -12   9   3        7.47        2.96     26.98 o 
 -11   9   3      134.63      138.61     29.66 o 
 -10   9   3     2214.55     2257.29     65.36 o 
  -9   9   3     2790.40     2583.15     76.62 o 
  -8   9   3        3.51      -22.01     22.01 o 
  -7   9   3     1453.85     1406.01     50.54 o 
  -6   9   3     4071.34     3961.82     87.08 o 
  -5   9   3     1401.17     1411.07     40.81 o 
  -4   9   3        2.49        6.74     19.48 o 
  -3   9   3     1312.39     1306.64     44.24 o 
  -2   9   3     1033.09      964.98     56.23 o 
  -1   9   3     1885.68     1874.65     45.77 o 
   0   9   3      817.02      843.63     32.20 o 
   1   9   3     3098.24     2925.03     60.80 o 
   2   9   3     2275.49     2241.90     52.01 o 
   3   9   3     1166.04     1155.56     49.46 o 
   4   9   3       18.30      -11.93     20.64 o 
   5   9   3      285.96      360.60     30.25 o 
   6   9   3     7050.92     6726.12    132.74 o 
   7   9   3     6521.12     6241.04    156.99 o 
   8   9   3      175.34      171.17     31.43 o 
   9   9   3      371.98      396.75     40.55 o 
  10   9   3     1169.28     1124.50     57.64 o 
  11   9   3      423.07      482.28     45.89 o 
  12   9   3       69.03       46.18     35.13 o 
  13   9   3     1186.29     1089.92     62.68 o 
  14   9   3     1126.18     1219.66     75.19 o 
 -15  10   3      804.28      841.81     58.20 o 
 -14  10   3        5.01      -12.74     46.49 o 
 -13  10   3       90.94       17.38     33.51 o 
 -12  10   3      647.22      699.53     45.86 o 
 -11  10   3     1261.54     1229.37     53.36 o 
 -10  10   3      586.40      573.55     41.15 o 
  -9  10   3      234.01      233.63     31.19 o 
  -8  10   3     4413.01     4056.43     93.73 o 
  -7  10   3     1855.47     1902.00     58.49 o 
  -6  10   3      134.92      114.47     31.29 o 
  -5  10   3       22.34       11.89     21.46 o 
  -4  10   3      434.34      441.70     32.02 o 
  -3  10   3      126.10      159.21     25.59 o 
  -2  10   3       24.28       50.19     22.69 o 
  -1  10   3      951.16      893.02     39.70 o 
   0  10   3      572.47      566.37     35.17 o 
   1  10   3      929.53      921.87     35.36 o 
   2  10   3      195.39      221.62     26.43 o 
   3  10   3     2415.41     2348.34     69.64 o 
   4  10   3      769.32      760.99     38.95 o 
   5  10   3      683.70      651.49     38.31 o 
   6  10   3      652.04      566.13     52.35 o 
   7  10   3      799.73      773.16     42.34 o 
   8  10   3     2494.13     2333.04     79.82 o 
   9  10   3       67.77       69.80     33.04 o 
  10  10   3      489.33      502.47     73.86 o 
  11  10   3      780.61      823.20     55.97 o 
  12  10   3      936.65      881.88     58.55 o 
  13  10   3       53.80       76.55     38.91 o 
 -13  11   3       39.14       55.78     31.00 o 
 -12  11   3      294.24      302.15     37.84 o 
 -11  11   3       19.37       10.38     36.74 o 
 -10  11   3      436.07      355.21     42.72 o 
  -9  11   3       50.55       20.77     32.83 o 
  -8  11   3       11.81        0.82     35.88 o 
  -7  11   3        1.05      -22.56     30.45 o 
  -6  11   3       55.76       64.96     31.20 o 
  -5  11   3       97.48       65.58     31.23 o 
  -4  11   3        3.54        2.30     23.43 o 
  -3  11   3      132.80      167.10     27.66 o 
  -2  11   3       30.20        8.73     23.45 o 
  -1  11   3      321.37      287.09     33.22 o 
   0  11   3       24.21       16.80     27.33 o 
   1  11   3      289.86      242.42     35.82 o 
   2  11   3        3.91       37.91     29.31 o 
   3  11   3      145.84      103.90     44.96 o 
   4  11   3       55.50       58.05     25.87 o 
   5  11   3      250.55      315.90     32.48 o 
   6  11   3       49.08       54.51     27.45 o 
   7  11   3       48.78       53.40     28.85 o 
   8  11   3       11.33       -9.19     30.81 o 
   9  11   3      271.65      255.00     48.34 o 
  10  11   3      291.02      243.46     63.39 o 
  11  11   3        6.63       11.77     39.75 o 
  12  11   3        0.33      -45.81     46.59 o 
 -12  12   3       58.39       50.00     37.07 o 
 -11  12   3     1049.75     1238.54     87.01 o 
 -10  12   3      737.20      691.49     52.86 o 
  -9  12   3     1073.26     1042.08     59.15 o 
  -8  12   3     2149.16     2113.82     98.84 o 
  -7  12   3     1248.31     1263.64     64.08 o 
  -6  12   3        2.22        2.86     31.07 o 
  -5  12   3      562.25      552.41     46.02 o 
  -4  12   3     1696.32     1713.25    116.35 o 
  -3  12   3      315.36      325.74     33.40 o 
  -2  12   3        0.17       -4.16     29.94 o 
  -1  12   3      107.16      113.44     45.28 o 
   0  12   3     2738.31     2545.07    133.12 o 
   1  12   3     2466.46     2388.39     81.13 o 
   2  12   3       88.61       98.59     33.66 o 
   3  12   3      376.47      407.08     42.30 o 
   4  12   3      859.62      837.99     52.64 o 
   5  12   3     1447.87     1372.23     63.21 o 
   6  12   3       94.40       74.52     33.23 o 
   7  12   3      817.56      815.89     55.22 o 
   8  12   3     3139.04     2927.31    237.28 o 
   9  12   3      181.63      131.08     37.36 o 
  10  12   3      178.13      135.77     39.16 o 
 -10  13   3      126.76      150.98     39.21 o 
  -9  13   3      376.05      337.45     45.25 o 
  -8  13   3       35.15       91.37     36.94 o 
  -7  13   3      142.91      211.32     58.43 o 
  -6  13   3      406.33      397.11     45.57 o 
  -5  13   3       56.96       26.61     42.36 o 
  -4  13   3       33.22       43.34     41.39 o 
  -3  13   3       19.97       29.64     32.72 o 
  -2  13   3      459.14      494.91     46.70 o 
  -1  13   3      104.92      128.95     42.42 o 
   0  13   3        7.57      -20.33     31.00 o 
   1  13   3       10.71       77.75     34.54 o 
   2  13   3      213.46      307.66     49.31 o 
   3  13   3      184.97      201.26     39.59 o 
   4  13   3        3.67      -18.16     32.17 o 
   5  13   3      327.52      337.71     43.19 o 
   6  13   3      460.09      457.14     71.86 o 
   7  13   3      619.08      552.73     58.37 o 
   8  13   3      240.42      203.90     48.25 o 
  -7  14   3        7.15       69.41     59.85 o 
  -6  14   3      261.81      255.60     52.52 o 
  -5  14   3      752.53      715.47    144.03 o 
  -4  14   3      668.51      738.94     65.76 o 
  -3  14   3      353.35      384.55     95.57 o 
  -2  14   3      219.69      176.03     39.86 o 
  -1  14   3      213.39      261.94     42.27 o 
   0  14   3      300.99      266.33     42.43 o 
   1  14   3      385.59      401.91     47.54 o 
   2  14   3       25.00       18.95     34.76 o 
   3  14   3      738.12      733.67     55.55 o 
   4  14   3       54.34        8.62     32.74 o 
   5  14   3       91.51      163.72     37.28 o 
 -20   0   4       38.92       18.92     66.25 o 
 -19   0   4      400.32      336.20     58.39 o 
 -18   0   4     1909.28     2010.51     97.36 o 
 -17   0   4      320.89      244.50     49.07 o 
 -16   0   4       55.78        6.04     50.04 o 
 -15   0   4      749.27      873.29     67.65 o 
 -14   0   4     4760.71     4513.30    140.72 o 
 -13   0   4     1555.25     1452.54     83.02 o 
 -12   0   4      765.22      699.31     51.24 o 
 -11   0   4    17399.03    17753.64    421.57 o 
 -10   0   4    12731.10    12657.93    307.19 o 
  -9   0   4     2631.76     2599.41    118.81 o 
  -8   0   4     1045.17     1186.02     80.94 o 
  -7   0   4    10850.46    11238.48    216.86 o 
  -6   0   4    21507.14    23264.62    432.88 o 
  -5   0   4      310.83      398.80     32.07 o 
  -4   0   4     8360.06     9283.10    178.54 o 
  -3   0   4     1137.06     1160.75     32.35 o 
  -2   0   4    13441.17    14731.33    275.95 o 
  -1   0   4     1409.06     1494.99     44.68 o 
   0   0   4     5491.27     5869.31    124.22 o 
   1   0   4    14063.63    15302.86    286.58 o 
   2   0   4    16174.84    17672.44    329.88 o 
   3   0   4    14919.00    17302.41    324.40 o 
   4   0   4      303.89      280.26     19.57 o 
   5   0   4    13281.42    13300.64    254.46 o 
   6   0   4      286.46      229.67     21.63 o 
   7   0   4      679.14      630.24     31.13 o 
   8   0   4      276.76      269.03     25.43 o 
   9   0   4     6162.67     6006.09    130.18 o 
  10   0   4     2591.42     2506.32    127.38 o 
  11   0   4     1616.72     1609.94     56.78 o 
  12   0   4     6083.34     5744.61    131.92 o 
  13   0   4     2623.58     2596.06     78.18 o 
  14   0   4      364.01      335.23     75.42 o 
  15   0   4      186.07      152.75     66.88 o 
  16   0   4      415.48      718.79     88.75 o 
 -20   1   4      194.36      316.56     55.25 o 
 -19   1   4      216.45      217.06     37.62 o 
 -18   1   4       52.40       12.59     31.00 o 
 -17   1   4        7.28      -29.30     29.62 o 
 -16   1   4      326.14      339.77     35.63 o 
 -15   1   4      618.61      528.87     38.19 o 
 -14   1   4       14.11       -9.56     24.56 o 
 -13   1   4      501.16      480.96     33.92 o 
 -12   1   4      822.29      783.48     38.09 o 
 -11   1   4     2355.69     2290.85     71.27 o 
 -10   1   4        2.62       16.21     18.26 o 
  -9   1   4     1054.70      974.98     28.74 o 
  -8   1   4       77.99       91.71     13.58 o 
  -7   1   4      896.76      917.63     25.53 o 
  -6   1   4     1069.34     1087.15     23.74 o 
  -5   1   4     2484.69     2503.71     40.68 o 
  -4   1   4       16.60       14.73      8.81 o 
  -3   1   4       61.71       75.67      9.35 o 
  -2   1   4     1708.17     1833.63     31.04 o 
  -1   1   4      706.22      736.48     17.20 o 
   0   1   4     1107.90     1110.47     24.84 o 
   1   1   4     2580.33     2812.91     60.19 o 
   2   1   4      405.65      414.43     16.89 o 
   3   1   4     3517.53     3679.37     55.67 o 
   4   1   4     7431.78     8142.13    113.17 o 
   5   1   4       13.73       23.00     10.25 o 
   6   1   4     2049.99     2021.40     37.58 o 
   7   1   4      309.50      258.36     16.59 o 
   8   1   4      450.24      441.63     21.33 o 
   9   1   4      153.57      172.02     17.90 o 
  10   1   4     3925.42     3759.74     67.46 o 
  11   1   4     2049.88     2018.30     45.16 o 
  12   1   4      357.36      351.67     24.69 o 
  13   1   4        0.29        9.78     24.91 o 
  14   1   4      150.73      126.91     32.18 o 
  15   1   4      183.54      130.16     53.55 o 
  16   1   4      251.55      293.75     77.15 o 
  17   1   4        4.50       85.02     68.43 o 
  18   1   4      125.21      136.78     59.07 o 
 -19   2   4      237.74      263.98     43.39 o 
 -18   2   4     1050.79     1171.41     64.30 o 
 -17   2   4     1021.29     1154.86     54.33 o 
 -16   2   4       33.57        0.55     50.82 o 
 -15   2   4      219.08      207.52     31.60 o 
 -14   2   4     1822.30     1746.47     56.85 o 
 -13   2   4     1568.28     1575.05     52.06 o 
 -12   2   4      148.62      130.70     24.62 o 
 -11   2   4      853.36      798.42     39.64 o 
 -10   2   4     1339.92     1227.30     34.09 o 
  -9   2   4       13.69        6.54     13.76 o 
  -8   2   4       90.88       93.10     14.58 o 
  -7   2   4     5605.79     5683.13     92.18 o 
  -6   2   4     4128.49     4215.28     70.60 o 
  -5   2   4      454.13      456.91     16.31 o 
  -4   2   4     2632.10     2815.56     44.69 o 
  -3   2   4     6885.82     7286.57    101.08 o 
  -2   2   4      419.83      354.71     16.73 o 
  -1   2   4     2089.75     2238.53     36.30 o 
   0   2   4     1325.08     1383.53     42.75 o 
   1   2   4     1670.62     1501.58     31.11 o 
   2   2   4      379.04      307.06     16.42 o 
   3   2   4     1582.66     1752.52     37.91 o 
   4   2   4     7228.38     7714.07    108.03 o 
   5   2   4     7098.32     7453.72    105.54 o 
   6   2   4     1629.15     1655.67     33.55 o 
   7   2   4      172.37      190.01     15.55 o 
   8   2   4      844.32      818.54     25.83 o 
   9   2   4     1714.00     1673.16     54.55 o 
  10   2   4    11309.28    11034.73    158.06 o 
  11   2   4       59.42       70.91     19.16 o 
  12   2   4     3603.38     3526.25     80.34 o 
  13   2   4       61.17       39.17     31.77 o 
  14   2   4      112.64      140.52     38.05 o 
  15   2   4      193.22      219.10     47.99 o 
  16   2   4      243.64      237.55     51.61 o 
  17   2   4     2031.24     2330.56    152.25 o 
 -19   3   4      982.19      957.73     61.68 o 
 -18   3   4       99.83       94.53     39.34 o 
 -17   3   4     1053.67     1155.47     63.20 o 
 -16   3   4     1815.35     1880.53     68.55 o 
 -15   3   4     1007.73     1140.06     49.32 o 
 -14   3   4      268.00      296.23     37.78 o 
 -13   3   4     2013.69     2033.29     59.54 o 
 -12   3   4    10820.27    10396.86    218.23 o 
 -11   3   4      111.37       83.02     22.54 o 
 -10   3   4      250.90      265.93     20.75 o 
  -9   3   4     3731.26     3623.64     84.36 o 
  -8   3   4     9437.20     9593.48    148.66 o 
  -7   3   4     1138.12     1156.19     30.71 o 
  -6   3   4     4397.60     4773.58     79.46 o 
  -5   3   4    15406.77    16938.34    226.05 o 
  -4   3   4     6150.07     6215.73     88.72 o 
  -3   3   4     3165.34     3423.23     52.87 o 
  -2   3   4     2540.07     2762.21     44.24 o 
  -1   3   4     9753.01    10425.05    141.35 o 
   0   3   4     2033.87     1946.61     37.82 o 
   1   3   4     2130.57     2308.78     43.18 o 
   2   3   4       62.43      124.47     13.53 o 
   3   3   4    14722.82    15913.07    233.86 o 
   4   3   4     6555.89     6922.58     98.45 o 
   5   3   4        3.91        1.82     10.42 o 
   6   3   4     2750.18     2799.96     48.20 o 
   7   3   4     2881.81     2711.06     48.18 o 
   8   3   4     6535.88     6280.32    164.75 o 
   9   3   4      155.01      183.76     18.58 o 
  10   3   4     5124.65     4941.53    100.98 o 
  11   3   4     2809.77     2800.04     72.96 o 
  12   3   4     1272.89     1395.66     59.15 o 
  13   3   4      512.80      580.18     46.46 o 
  14   3   4      525.79      624.44     49.57 o 
  15   3   4     1166.40     1198.98     90.72 o 
  16   3   4       84.75       98.73     46.27 o 
  17   3   4      234.55      234.92     53.85 o 
 -19   4   4       51.78       17.03     36.69 o 
 -18   4   4       30.16       -2.99     35.72 o 
 -17   4   4      244.95      311.39     69.50 o 
 -16   4   4       74.53       70.48     36.28 o 
 -15   4   4        2.34      -21.39     30.63 o 
 -14   4   4      172.75      165.78     29.53 o 
 -13   4   4       15.72       40.54     24.73 o 
 -12   4   4       18.74      -21.53     21.53 o 
 -11   4   4      242.37      228.73     22.74 o 
 -10   4   4      727.11      675.97     28.87 o 
  -9   4   4        2.09        7.87     15.82 o 
  -8   4   4       16.29       22.55     14.99 o 
  -7   4   4        0.22        0.34     13.75 o 
  -6   4   4       47.18       62.76     11.47 o 
  -5   4   4       27.74       43.75     11.23 o 
  -4   4   4      419.52      427.40     17.37 o 
  -3   4   4        0.60       -6.41     10.04 o 
  -2   4   4        2.91       -1.56      9.78 o 
  -1   4   4      220.52      259.59     13.83 o 
   0   4   4       31.62       18.35      9.12 o 
   1   4   4      475.57      559.07     25.86 o 
   2   4   4        1.62        6.34     11.55 o 
   3   4   4       13.61       16.23     13.08 o 
   4   4   4      274.02      299.49     14.97 o 
   5   4   4       23.85       50.24     11.57 o 
   6   4   4       89.69       94.53     13.37 o 
   7   4   4       18.73       23.22     15.39 o 
   8   4   4     1604.28     1498.03     45.47 o 
   9   4   4      218.00      321.49     29.42 o 
  10   4   4      176.58      169.58     29.07 o 
  11   4   4      196.21      181.09     26.79 o 
  12   4   4        9.55        8.15     48.60 o 
  13   4   4      199.61      214.11     36.96 o 
  14   4   4      141.08       95.40     39.19 o 
  15   4   4      434.54      354.50     54.73 o 
  16   4   4        9.74        1.64     44.59 o 
  17   4   4       22.90      -10.80     42.10 o 
 -18   5   4      177.72      177.97     40.78 o 
 -17   5   4      775.57      822.78     58.48 o 
 -16   5   4      473.06      515.77     47.99 o 
 -15   5   4      356.36      376.12     42.82 o 
 -14   5   4      246.53      254.13     71.05 o 
 -13   5   4     2710.28     2621.62     82.61 o 
 -12   5   4     3142.71     3045.37     73.72 o 
 -11   5   4       48.24       69.29     25.43 o 
 -10   5   4      222.34      228.86     22.50 o 
  -9   5   4     3134.47     3055.85     61.38 o 
  -8   5   4     7831.77     8094.68    129.98 o 
  -7   5   4     3469.14     3530.03     75.41 o 
  -6   5   4      178.49      146.71     14.06 o 
  -5   5   4     4201.94     4314.91     74.01 o 
  -4   5   4     3835.76     3703.83     58.92 o 
  -3   5   4      121.25      165.74     15.81 o 
  -2   5   4      771.87      748.51     21.48 o 
  -1   5   4     3620.00     3496.40     55.06 o 
   0   5   4     2858.59     2601.33     48.55 o 
   1   5   4      834.38      840.37     21.58 o 
   2   5   4      910.83      947.28     29.86 o 
   3   5   4     4371.89     4330.29     74.60 o 
   4   5   4     2398.28     2343.73     47.36 o 
   5   5   4      183.64      190.21     17.19 o 
   6   5   4     1571.83     1495.65     44.45 o 
   7   5   4     2547.37     2514.61     61.39 o 
   8   5   4     2047.60     2070.56     56.09 o 
   9   5   4      815.62      768.84     38.56 o 
  10   5   4      813.30      734.25     38.13 o 
  11   5   4     3050.33     3032.99     88.11 o 
  12   5   4      193.13      197.59     35.68 o 
  13   5   4      386.76      321.53     40.05 o 
  14   5   4      817.02      882.11     78.45 o 
  15   5   4     1864.40     1863.01     75.76 o 
  16   5   4     1004.68     1077.57     76.41 o 
  17   5   4       45.01        9.07     60.90 o 
 -18   6   4      590.30      808.27     58.74 o 
 -17   6   4      651.03      695.88     54.82 o 
 -16   6   4       11.21       -4.09     33.84 o 
 -15   6   4      271.40      230.28     40.24 o 
 -14   6   4     1047.45     1037.23     56.46 o 
 -13   6   4     2056.59     1977.75     71.86 o 
 -12   6   4       33.74       35.30     24.86 o 
 -11   6   4     1160.89     1111.11     44.22 o 
 -10   6   4      589.47      656.20     35.64 o 
  -9   6   4      355.92      363.61     24.58 o 
  -8   6   4     1343.99     1295.85     37.41 o 
  -7   6   4     4699.71     4866.56     85.61 o 
  -6   6   4     2547.75     2619.17     47.71 o 
  -5   6   4     1106.10     1142.59     28.63 o 
  -4   6   4     1131.18     1139.10     28.16 o 
  -3   6   4     3258.81     3177.88     53.15 o 
  -2   6   4     2971.19     2974.41     50.21 o 
  -1   6   4       97.44      109.09     12.81 o 
   0   6   4      506.65      505.53     19.27 o 
   1   6   4     1646.86     1548.17     31.44 o 
   2   6   4     3216.18     3272.83     61.07 o 
   3   6   4       29.92       14.84     14.10 o 
   4   6   4     2196.92     2143.89     54.41 o 
   5   6   4     4080.73     3889.26    108.06 o 
   6   6   4     2717.05     2674.58     64.58 o 
   7   6   4      405.32      430.40     48.76 o 
   8   6   4     2329.97     2280.50     89.56 o 
   9   6   4     3249.09     3168.80     76.09 o 
  10   6   4     1380.15     1371.82     87.97 o 
  11   6   4       14.29       13.29     40.43 o 
  12   6   4      666.07      669.76     49.04 o 
  13   6   4      523.51      528.25     47.25 o 
  14   6   4      347.64      318.41     42.32 o 
  15   6   4       96.38      107.24     37.75 o 
  16   6   4      702.01      679.27     67.42 o 
 -17   7   4      107.59       92.29     39.43 o 
 -16   7   4        9.93      -30.12     34.66 o 
 -15   7   4        4.73      -32.76     32.76 o 
 -14   7   4        0.65      -38.92     39.64 o 
 -13   7   4      103.62       87.49     33.37 o 
 -12   7   4       29.15       16.13     25.15 o 
 -11   7   4       82.62       30.51     24.29 o 
 -10   7   4       91.96      111.46     25.12 o 
  -9   7   4       47.47       29.80     21.64 o 
  -8   7   4       27.83       40.28     20.72 o 
  -7   7   4       21.60       31.83     17.60 o 
  -6   7   4      154.05      185.13     20.15 o 
  -5   7   4      549.36      567.77     23.17 o 
  -4   7   4      152.09      152.30     16.21 o 
  -3   7   4      158.85      165.40     15.75 o 
  -2   7   4      722.15      800.18     24.45 o 
  -1   7   4     1574.34     1546.54     32.95 o 
   0   7   4      363.46      347.55     22.97 o 
   1   7   4      386.90      370.12     21.92 o 
   2   7   4      190.81      186.09     22.28 o 
   3   7   4      395.85      418.28     27.93 o 
   4   7   4      923.87      918.21     37.31 o 
   5   7   4      128.31      131.59     22.82 o 
   6   7   4      437.37      484.46     31.77 o 
   7   7   4      531.77      502.41     33.91 o 
   8   7   4      864.09      825.50     42.49 o 
   9   7   4      272.67      263.20     30.30 o 
  10   7   4      352.26      409.34     46.25 o 
  11   7   4      526.99      493.42     44.18 o 
  12   7   4      442.97      400.30     42.81 o 
  13   7   4      126.90       91.56     38.14 o 
  14   7   4       17.48       63.19     35.66 o 
  15   7   4        7.56       14.28     52.64 o 
 -16   8   4       38.09      122.74     42.73 o 
 -15   8   4      517.71      592.32     94.95 o 
 -14   8   4     1886.24     1985.10     78.24 o 
 -13   8   4      174.76      250.27     61.94 o 
 -12   8   4      102.19       80.91     28.04 o 
 -11   8   4     2320.78     2214.68     64.86 o 
 -10   8   4     4868.87     4371.68     97.12 o 
  -9   8   4      449.37      481.41     33.73 o 
  -8   8   4        6.75       25.10     27.93 o 
  -7   8   4     2106.68     2163.60     58.14 o 
  -6   8   4     6153.29     6056.25    118.10 o 
  -5   8   4      635.21      633.02     25.69 o 
  -4   8   4     1034.61     1078.65     30.52 o 
  -3   8   4     4603.22     4523.40     81.26 o 
  -2   8   4     1133.96     1054.18     33.51 o 
  -1   8   4      998.22      881.39     39.67 o 
   0   8   4      663.15      611.17     27.40 o 
   1   8   4     7304.75     7394.65    137.94 o 
   2   8   4     1390.82     1272.43     49.14 o 
   3   8   4      262.60      303.66     26.43 o 
   4   8   4       54.01       73.73     22.48 o 
   5   8   4     1504.66     1460.12     64.97 o 
   6   8   4     2313.15     2274.69     74.73 o 
   7   8   4       60.02       34.84     31.77 o 
   8   8   4      393.94      410.74     42.61 o 
   9   8   4     1283.55     1291.81     49.14 o 
  10   8   4      877.37      832.98     52.10 o 
  11   8   4       31.93       -0.37     32.07 o 
  12   8   4      534.09      601.60     61.21 o 
  13   8   4     1463.25     1487.65     75.95 o 
  14   8   4      802.63      794.16     57.63 o 
  15   8   4       14.65       48.93     43.65 o 
 -15   9   4      270.60      217.85     42.32 o 
 -14   9   4        0.15      -34.13     34.13 o 
 -13   9   4       89.20       85.34     31.06 o 
 -12   9   4      159.68      185.66     32.61 o 
 -11   9   4      309.09      320.21     34.90 o 
 -10   9   4       35.33       45.40     25.67 o 
  -9   9   4      384.42      418.58     34.04 o 
  -8   9   4      291.84      330.20     35.42 o 
  -7   9   4      248.74      260.65     28.97 o 
  -6   9   4       24.62       34.78     21.79 o 
  -5   9   4      247.72      238.82     25.59 o 
  -4   9   4      324.44      379.86     29.17 o 
  -3   9   4        5.69       -0.71     19.69 o 
  -2   9   4      424.09      426.66     26.46 o 
  -1   9   4      443.15      404.04     38.36 o 
   0   9   4      407.21      426.71     30.24 o 
   1   9   4       39.70       56.01     29.20 o 
   2   9   4      439.10      442.32     31.83 o 
   3   9   4      436.25      438.42     32.09 o 
   4   9   4      285.86      306.99     28.95 o 
   5   9   4       20.10       23.89     22.80 o 
   6   9   4      443.92      494.44     38.62 o 
   7   9   4      587.48      592.99     46.39 o 
   8   9   4      538.35      523.64     37.72 o 
   9   9   4        0.07      -19.63     29.16 o 
  10   9   4      526.80      549.89     47.51 o 
  11   9   4      120.16      156.20     37.72 o 
  12   9   4      161.03      171.29     62.89 o 
  13   9   4        1.64       12.47     36.67 o 
  14   9   4      374.14      373.62     57.09 o 
 -14  10   4       92.21       55.41     41.78 o 
 -13  10   4      311.82      279.11     40.22 o 
 -12  10   4        9.33       19.99     28.88 o 
 -11  10   4      694.77      740.44     45.27 o 
 -10  10   4      511.61      551.42     40.12 o 
  -9  10   4      287.94      308.04     37.71 o 
  -8  10   4       32.01       58.39     30.50 o 
  -7  10   4      333.71      357.22     39.03 o 
  -6  10   4      693.53      718.81     52.03 o 
  -5  10   4        3.27      -25.72     25.72 o 
  -4  10   4      319.34      403.22     31.63 o 
  -3  10   4     1243.40     1145.43     66.75 o 
  -2  10   4      369.06      385.22     36.11 o 
  -1  10   4      293.15      369.53     36.24 o 
   0  10   4      278.96      269.38     33.42 o 
   1  10   4      883.68      825.34     40.29 o 
   2  10   4      313.09      323.80     29.92 o 
   3  10   4       19.46        2.25     23.01 o 
   4  10   4      286.21      335.00     31.73 o 
   5  10   4       87.11       83.10     25.42 o 
   6  10   4     1146.83     1061.37     47.00 o 
   7  10   4        4.06       -9.12     25.15 o 
   8  10   4      705.67      760.72     43.56 o 
   9  10   4      537.32      598.81     49.45 o 
  10  10   4      436.79      371.66     45.10 o 
  11  10   4       42.24       12.14     34.86 o 
  12  10   4      217.06      213.37     42.43 o 
 -13  11   4      606.73      578.96     68.01 o 
 -12  11   4      925.44      936.83     55.88 o 
 -11  11   4      478.33      372.60     43.93 o 
 -10  11   4       12.17       76.17     33.63 o 
  -9  11   4      483.70      460.94     44.63 o 
  -8  11   4     1016.07     1038.00     57.40 o 
  -7  11   4        7.67        9.81     31.02 o 
  -6  11   4      690.04      709.33     48.36 o 
  -5  11   4     2676.89     2693.22    158.40 o 
  -4  11   4     3508.30     3367.20     94.79 o 
  -3  11   4      213.82      204.77     34.03 o 
  -2  11   4      682.13      706.05     47.11 o 
  -1  11   4     2006.45     2093.51     73.31 o 
   0  11   4      937.85     1006.21     91.08 o 
   1  11   4      314.78      363.67     38.67 o 
   2  11   4      461.57      447.21     41.02 o 
   3  11   4     1089.51     1070.83     46.38 o 
   4  11   4      701.64      679.45     40.98 o 
   5  11   4       99.83      141.24     28.60 o 
   6  11   4      129.16       98.67     39.92 o 
   7  11   4     1004.47     1061.66     50.22 o 
   8  11   4      873.52      956.57     77.11 o 
   9  11   4        5.34       -9.28     33.19 o 
  10  11   4      308.51      375.17     46.62 o 
  11  11   4     1236.45     1437.29     71.65 o 
 -11  12   4        7.50      -18.40     33.67 o 
 -10  12   4       26.03       58.45     38.30 o 
  -9  12   4      294.35      266.56     41.84 o 
  -8  12   4      167.98      124.87     37.37 o 
  -7  12   4        9.07       12.81     42.77 o 
  -6  12   4        1.37        9.57     39.79 o 
  -5  12   4       56.18       16.22     38.58 o 
  -4  12   4        0.29       -4.83     37.29 o 
  -3  12   4        6.59       -3.30     29.72 o 
  -2  12   4       63.24       85.14     33.71 o 
  -1  12   4       87.96       72.78     32.75 o 
   0  12   4        0.51        1.46     29.84 o 
   1  12   4        1.56      -10.61     30.78 o 
   2  12   4       11.47       43.33     31.93 o 
   3  12   4       25.55       70.90     33.33 o 
   4  12   4        0.92       74.75     32.23 o 
   5  12   4       30.63       58.91     32.10 o 
   6  12   4      222.77      197.86     38.06 o 
   7  12   4       79.82      117.56     30.45 o 
   8  12   4       15.42      -33.18     33.18 o 
   9  12   4       28.94       89.45     37.49 o 
  -9  13   4      632.72      651.09     68.12 o 
  -8  13   4     1908.73     1754.16    134.74 o 
  -7  13   4      562.29      673.64    106.68 o 
  -6  13   4       18.26       58.34     42.30 o 
  -5  13   4      568.32      610.13     63.15 o 
  -4  13   4      312.11      296.97     65.09 o 
  -3  13   4       37.42      -38.12     38.12 o 
  -2  13   4       63.84       77.17     41.69 o 
  -1  13   4     1018.60     1046.29     60.47 o 
   0  13   4      306.09      312.30     42.09 o 
   1  13   4       21.51        2.53     32.68 o 
   2  13   4      278.49      267.85     41.21 o 
   3  13   4      917.84      937.12     63.25 o 
   4  13   4      520.59      569.59     49.94 o 
   5  13   4      123.71      137.97     43.60 o 
   6  13   4        8.44       18.87     30.16 o 
   7  13   4      986.87      903.79    113.57 o 
  -6  14   4      473.62      441.29     82.98 o 
  -5  14   4       28.13       20.68     41.53 o 
  -4  14   4      127.33      175.33     86.04 o 
  -3  14   4      739.44      830.48    300.53 o 
  -2  14   4      524.55      614.22     49.00 o 
  -1  14   4       59.86       90.87     36.25 o 
   0  14   4      278.67      324.05     44.05 o 
   1  14   4      132.20      131.74     39.25 o 
   2  14   4      617.69      616.57     51.16 o 
   3  14   4      135.70      143.41     36.77 o 
   4  14   4      583.91      555.87     60.22 o 
 -19   1   5      317.21      291.74     39.49 o 
 -18   1   5     1339.94     1406.92     59.43 o 
 -17   1   5      131.90      157.43     34.42 o 
 -16   1   5     1941.28     1840.33     62.99 o 
 -15   1   5     1762.96     1749.97     86.55 o 
 -14   1   5      472.46      487.32     36.62 o 
 -13   1   5      754.67      730.78     39.48 o 
 -12   1   5      332.88      294.73     28.59 o 
 -11   1   5     5827.96     5797.71    113.89 o 
 -10   1   5     4615.93     4472.25     91.15 o 
  -9   1   5      277.13      261.86     22.99 o 
  -8   1   5     5048.67     4987.23     84.05 o 
  -7   1   5     3342.12     3146.70     51.16 o 
  -6   1   5     2999.97     3002.01     48.86 o 
  -5   1   5     2393.05     2772.88     45.67 o 
  -4   1   5    11860.37    13087.52    176.53 o 
  -3   1   5    18844.69    21359.11    281.86 o 
  -2   1   5      471.75      433.63     15.81 o 
  -1   1   5      886.79      930.14     21.27 o 
   0   1   5     5745.84     6098.69     95.97 o 
   1   1   5     9194.86     9750.03    147.33 o 
   2   1   5       16.32       15.83     11.36 o 
   3   1   5      125.26       81.53     13.37 o 
   4   1   5     1220.83     1008.59     30.39 o 
   5   1   5     3773.52     3760.70     59.77 o 
   6   1   5     4152.20     4364.34     68.46 o 
   7   1   5     2868.20     2747.56     49.11 o 
   8   1   5     9355.23     9009.87    149.18 o 
   9   1   5     1073.19     1061.18     34.74 o 
  10   1   5     3358.61     3356.85     67.91 o 
  11   1   5       31.19       24.31     21.14 o 
  12   1   5     3808.95     3776.05     77.18 o 
  13   1   5     3727.24     3763.00     88.12 o 
  14   1   5       22.48       64.42     66.88 o 
  15   1   5     1072.47      992.84    103.45 o 
  16   1   5      651.61      871.11    102.18 o 
  17   1   5     1027.47     1127.52    105.56 o 
 -19   2   5       44.23       -8.74     33.07 o 
 -18   2   5      124.27       86.91     33.86 o 
 -17   2   5      744.35      785.44     48.85 o 
 -16   2   5      695.43      710.18     45.43 o 
 -15   2   5      227.44      187.81     32.17 o 
 -14   2   5       75.95       22.28     26.12 o 
 -13   2   5      967.54      926.53     42.65 o 
 -12   2   5     1891.92     1894.64     55.75 o 
 -11   2   5      429.01      426.46     30.13 o 
 -10   2   5      272.36      304.42     25.72 o 
  -9   2   5     6440.08     6286.91    103.91 o 
  -8   2   5     3219.27     3151.94     59.20 o 
  -7   2   5      185.72      217.15     16.92 o 
  -6   2   5     1525.51     1450.81     29.98 o 
  -5   2   5     4508.10     4714.45     70.63 o 
  -4   2   5    12533.50    14243.28    191.73 o 
  -3   2   5      396.67      396.22     17.55 o 
  -2   2   5     8477.65     9232.28    127.08 o 
  -1   2   5     4624.10     4860.31     79.00 o 
   0   2   5      136.45      144.47     13.37 o 
   1   2   5       49.39       72.57     12.54 o 
   2   2   5     1144.99      989.18     26.61 o 
   3   2   5     5645.67     5839.59     94.44 o 
   4   2   5       82.76       79.34     14.06 o 
   5   2   5      141.45      187.08     13.77 o 
   6   2   5     2028.13     1938.07     37.84 o 
   7   2   5     2828.89     2753.50     78.36 o 
   8   2   5      664.16      663.86     34.13 o 
   9   2   5      117.87      138.94     20.60 o 
  10   2   5      750.25      795.19     33.33 o 
  11   2   5     2360.17     2283.26     54.65 o 
  12   2   5      441.37      438.23     34.42 o 
  13   2   5     1812.91     1617.50     64.53 o 
  14   2   5     1153.05     1281.00     77.92 o 
  15   2   5      875.93      968.65    105.84 o 
  16   2   5        9.53       53.59     70.82 o 
  17   2   5      405.70      363.44     83.48 o 
 -19   3   5       18.92       11.82     35.95 o 
 -18   3   5      403.02      463.04    103.57 o 
 -17   3   5      125.50      178.56     34.04 o 
 -16   3   5      402.61      364.25     37.66 o 
 -15   3   5      759.14      751.59     43.79 o 
 -14   3   5      334.55      316.05     33.75 o 
 -13   3   5      823.14      766.77     41.82 o 
 -12   3   5       35.09      -12.28     29.99 o 
 -11   3   5     4354.16     4325.79     91.71 o 
 -10   3   5     5012.18     4780.16    125.39 o 
  -9   3   5     2272.48     2170.92     47.47 o 
  -8   3   5      366.16      385.17     22.52 o 
  -7   3   5       38.33       66.81     14.98 o 
  -6   3   5     1065.98     1098.98     26.29 o 
  -5   3   5      835.00      933.53     23.87 o 
  -4   3   5      833.28      825.49     22.13 o 
  -3   3   5     2437.77     2605.77     48.73 o 
  -2   3   5       39.78       74.60     10.92 o 
  -1   3   5        1.36       10.00     11.43 o 
   0   3   5     2395.46     2668.88     69.02 o 
   1   3   5      411.79      390.94     19.21 o 
   2   3   5        2.88       15.70     12.17 o 
   3   3   5      234.49      275.49     17.72 o 
   4   3   5      444.18      444.27     21.24 o 
   5   3   5     3166.98     3184.42     59.73 o 
   6   3   5      604.33      610.47     25.83 o 
   7   3   5      116.41      140.82     18.48 o 
   8   3   5      334.00      368.24     34.13 o 
   9   3   5      105.68       79.79     21.85 o 
  10   3   5      381.15      362.29     30.38 o 
  11   3   5      655.53      651.79     38.53 o 
  12   3   5      463.11      466.79     48.68 o 
  13   3   5      569.07      616.53     48.66 o 
  14   3   5       33.33      -19.59     57.92 o 
  15   3   5      148.57       89.95     75.04 o 
  16   3   5        4.66      -67.65     67.65 o 
  17   3   5      217.35      195.29     70.25 o 
 -18   4   5      746.45      750.12     69.49 o 
 -17   4   5     1135.34     1024.99     62.13 o 
 -16   4   5     1240.29     1409.33     85.11 o 
 -15   4   5        1.32      -34.56     34.56 o 
 -14   4   5      537.49      467.90     40.61 o 
 -13   4   5     1615.84     1691.36     55.02 o 
 -12   4   5     2046.38     1923.74     94.28 o 
 -11   4   5      666.97      649.11     37.58 o 
 -10   4   5     1987.13     1934.49     46.96 o 
  -9   4   5     7804.14     7772.25    126.78 o 
  -8   4   5      851.94      796.01     36.53 o 
  -7   4   5      165.90      237.29     19.14 o 
  -6   4   5     2742.57     2687.87     47.01 o 
  -5   4   5     7663.27     7643.33    109.50 o 
  -4   4   5      804.99      755.59     22.15 o 
  -3   4   5      581.48      577.94     19.84 o 
  -2   4   5    11269.85    12545.49    171.00 o 
  -1   4   5     7947.50     8417.60    130.47 o 
   0   4   5      645.60      612.53     22.34 o 
   1   4   5      761.10      689.32     32.43 o 
   2   4   5     8664.68     9088.98    140.53 o 
   3   4   5     3298.03     3162.73     58.50 o 
   4   4   5     1288.85     1373.73     34.45 o 
   5   4   5       60.80       54.73     17.48 o 
   6   4   5     5430.51     5348.74    104.78 o 
   7   4   5     4104.48     4045.38     85.97 o 
   8   4   5     1309.46     1220.17     43.41 o 
   9   4   5     1925.83     1970.67     72.35 o 
  10   4   5     2394.57     2393.46     64.65 o 
  11   4   5     2408.18     2364.86     65.67 o 
  12   4   5     2702.09     2661.08    132.85 o 
  13   4   5     1018.28     1139.16     82.88 o 
  14   4   5     3706.61     3809.04    109.39 o 
  15   4   5      653.21      752.58     84.48 o 
  16   4   5        5.72       -9.56     67.16 o 
 -18   5   5       17.74        1.04     34.78 o 
 -17   5   5        8.92       -2.35     34.79 o 
 -16   5   5        2.70       24.37     33.91 o 
 -15   5   5      197.32      297.73     41.02 o 
 -14   5   5      796.49      881.02     52.73 o 
 -13   5   5      213.17      189.53     27.99 o 
 -12   5   5       70.89       54.95     24.49 o 
 -11   5   5      936.79      938.26     45.16 o 
 -10   5   5     1412.98     1349.88     40.16 o 
  -9   5   5      580.16      678.84     29.78 o 
  -8   5   5       17.08       20.46     16.75 o 
  -7   5   5     2789.13     2943.33     58.58 o 
  -6   5   5     2083.19     2144.01     41.22 o 
  -5   5   5       61.25       48.40     14.45 o 
  -4   5   5      637.95      651.08     22.27 o 
  -3   5   5      584.32      545.61     23.25 o 
  -2   5   5     1301.19     1319.12     32.72 o 
  -1   5   5      700.18      677.46     31.43 o 
   0   5   5      691.98      664.34     23.07 o 
   1   5   5      988.58      970.94     28.45 o 
   2   5   5      505.22      501.88     22.86 o 
   3   5   5      111.65      129.66     20.20 o 
   4   5   5      468.39      464.17     36.56 o 
   5   5   5      406.55      411.27     29.22 o 
   6   5   5        6.40       10.21     19.52 o 
   7   5   5      130.95      147.34     23.80 o 
   8   5   5        9.59       26.00     22.49 o 
   9   5   5      703.44      636.80     37.01 o 
  10   5   5       50.83       34.31     25.06 o 
  11   5   5     1179.38     1034.25     45.73 o 
  12   5   5      588.98      567.99     47.15 o 
  13   5   5      820.86      934.78     77.20 o 
  14   5   5        1.04      -32.55     32.55 o 
  15   5   5      152.04      169.22     40.73 o 
  16   5   5      545.85      427.15     68.46 o 
 -18   6   5      172.28      166.25     70.89 o 
 -17   6   5     1610.65     1719.44     76.51 o 
 -16   6   5     1088.17     1196.14     76.41 o 
 -15   6   5       50.62        9.21     42.77 o 
 -14   6   5      528.33      494.00     89.29 o 
 -13   6   5      490.31      581.10     45.89 o 
 -12   6   5      868.00      882.22     53.01 o 
 -11   6   5        8.63      -20.87     21.14 o 
 -10   6   5     2136.55     2116.02     51.59 o 
  -9   6   5     3852.28     3745.77     73.17 o 
  -8   6   5      551.07      477.86     29.47 o 
  -7   6   5      439.87      466.14     26.22 o 
  -6   6   5      217.03      226.86     20.51 o 
  -5   6   5     3529.32     3667.97     61.22 o 
  -4   6   5     2223.56     2221.18     42.72 o 
  -3   6   5       13.91       10.10     13.02 o 
  -2   6   5     1323.85     1290.83     30.52 o 
  -1   6   5     2008.28     1996.66     38.51 o 
   0   6   5      135.66      134.30     16.00 o 
   1   6   5      119.74      200.44     21.30 o 
   2   6   5     1193.51     1161.07     39.36 o 
   3   6   5     1005.75      970.37     36.49 o 
   4   6   5      321.69      303.02     25.88 o 
   5   6   5      418.64      401.36     28.71 o 
   6   6   5     2176.54     2140.07     57.96 o 
   7   6   5     1305.23     1315.94     46.55 o 
   8   6   5        6.95        3.52     35.58 o 
   9   6   5      237.99      275.68     33.49 o 
  10   6   5      505.38      537.42     42.90 o 
  11   6   5      277.58      258.02     36.50 o 
  12   6   5       27.04       52.66     33.18 o 
  13   6   5      362.35      408.64     46.62 o 
  14   6   5      633.82      560.17     50.64 o 
  15   6   5       56.04       -6.75     35.63 o 
 -17   7   5      137.57      267.81     88.36 o 
 -16   7   5       92.18       77.85     37.19 o 
 -15   7   5      952.66      903.86     57.73 o 
 -14   7   5      346.23      338.40     42.74 o 
 -13   7   5       80.54       84.51     33.42 o 
 -12   7   5     1502.33     1489.94     53.86 o 
 -11   7   5     1975.60     1849.91     79.57 o 
 -10   7   5     1205.29     1262.36     47.05 o 
  -9   7   5        3.72      -20.65     20.65 o 
  -8   7   5     3301.86     3333.16     75.78 o 
  -7   7   5     4262.51     4151.95     78.05 o 
  -6   7   5     2327.35     2236.16     50.75 o 
  -5   7   5      157.03      153.26     17.20 o 
  -4   7   5     3495.63     3461.67     59.74 o 
  -3   7   5     4709.95     4913.00     77.70 o 
  -2   7   5      876.27      878.27     26.85 o 
  -1   7   5      535.57      601.38     30.96 o 
   0   7   5     2629.41     2591.57     64.27 o 
   1   7   5     3891.57     3729.49    130.54 o 
   2   7   5      148.88      167.00     22.66 o 
   3   7   5      821.79      834.12     36.05 o 
   4   7   5     5001.34     5046.44    105.86 o 
   5   7   5     4607.30     4775.75    100.28 o 
   6   7   5     1083.60     1089.53     43.33 o 
   7   7   5       30.10       42.09     23.42 o 
   8   7   5     1531.85     1523.24     52.52 o 
   9   7   5     1001.40      959.23     66.91 o 
  10   7   5      410.15      452.72     36.13 o 
  11   7   5      470.10      483.18     62.93 o 
  12   7   5     2022.96     2133.93     87.42 o 
  13   7   5      553.41      616.81     51.93 o 
  14   7   5       11.11        5.01     34.83 o 
  15   7   5      354.22      414.89     84.57 o 
 -16   8   5       55.55       54.42     37.92 o 
 -15   8   5      369.97      388.78     47.02 o 
 -14   8   5       22.87      -25.27     36.44 o 
 -13   8   5        0.76       11.26     36.05 o 
 -12   8   5       28.16      -22.70     29.67 o 
 -11   8   5        8.15      -14.99     23.70 o 
 -10   8   5       44.85        6.74     23.20 o 
  -9   8   5       12.98      -12.55     28.03 o 
  -8   8   5      323.95      340.66     29.65 o 
  -7   8   5      505.94      541.43     58.57 o 
  -6   8   5      225.71      263.62     25.49 o 
  -5   8   5       22.25       36.14     18.45 o 
  -4   8   5        3.63        9.48     15.64 o 
  -3   8   5      111.86      144.48     23.82 o 
  -2   8   5      749.91      654.04     33.75 o 
  -1   8   5       16.82       32.95     30.86 o 
   0   8   5       61.04      107.11     22.48 o 
   1   8   5      553.10      565.38     33.28 o 
   2   8   5       47.71       62.32     21.89 o 
   3   8   5        1.80       21.66     21.29 o 
   4   8   5      128.94      147.05     28.51 o 
   5   8   5        0.82       -7.76     22.97 o 
   6   8   5      226.26      229.87     28.70 o 
   7   8   5        1.24      -14.82     22.87 o 
   8   8   5        0.92       46.07     25.22 o 
   9   8   5      100.19       73.02     27.89 o 
  10   8   5      178.39      173.24     36.62 o 
  11   8   5       24.22       13.35     32.79 o 
  12   8   5       24.08       41.12     35.99 o 
  13   8   5       10.34      -16.85     35.41 o 
  14   8   5       19.25      -43.22     43.22 o 
 -15   9   5     2528.65     2680.51    114.68 o 
 -14   9   5     1741.01     1734.58     74.11 o 
 -13   9   5      107.48      118.47     57.11 o 
 -12   9   5      244.70      254.03     34.16 o 
 -11   9   5     1333.20     1274.74     51.92 o 
 -10   9   5      653.55      606.17     39.33 o 
  -9   9   5       41.03       63.51     25.29 o 
  -8   9   5      216.88      243.01     29.08 o 
  -7   9   5     2277.40     2288.84     77.06 o 
  -6   9   5      538.15      457.90     38.57 o 
  -5   9   5      355.93      310.00     32.48 o 
  -4   9   5     3063.02     3065.39    121.35 o 
  -3   9   5     1808.55     1831.92     62.84 o 
  -2   9   5      161.59      155.25     24.65 o 
  -1   9   5      326.21      306.55     28.15 o 
   0   9   5     4731.61     4755.34    100.38 o 
   1   9   5     2053.99     2085.45    106.86 o 
   2   9   5      170.64      240.20     27.94 o 
   3   9   5       87.13      110.00     25.60 o 
   4   9   5      804.47      837.13     40.88 o 
   5   9   5      635.47      662.90     38.72 o 
   6   9   5       75.02       52.06     25.96 o 
   7   9   5     2663.75     2498.21     87.76 o 
   8   9   5     1983.51     1885.60     61.12 o 
   9   9   5     1385.41     1504.22     57.07 o 
  10   9   5      469.31      465.91     58.86 o 
  11   9   5      310.85      324.00     44.05 o 
  12   9   5     1028.18     1033.47     61.84 o 
  13   9   5      330.68      384.03     78.97 o 
 -14  10   5      772.02      810.96     56.56 o 
 -13  10   5     1134.22     1083.51     61.55 o 
 -12  10   5      415.91      420.43     38.64 o 
 -11  10   5       60.09       23.48     28.50 o 
 -10  10   5      290.95      347.54     64.48 o 
  -9  10   5     1624.17     1536.87     64.85 o 
  -8  10   5      821.44      821.74     66.47 o 
  -7  10   5      405.15      378.98     38.52 o 
  -6  10   5      833.81      631.46     57.67 o 
  -5  10   5     1552.63     1517.61     75.51 o 
  -4  10   5      542.72      574.91     41.55 o 
  -3  10   5      237.45      213.25     32.64 o 
  -2  10   5     2254.00     2151.83     87.31 o 
  -1  10   5     1661.88     1520.65     66.73 o 
   0  10   5      333.82      351.11     31.55 o 
   1  10   5       14.64       40.63     24.71 o 
   2  10   5     1148.32     1146.49     55.08 o 
   3  10   5     1659.34     1517.89     59.94 o 
   4  10   5      379.83      380.30     43.80 o 
   5  10   5      427.79      409.44     36.41 o 
   6  10   5      411.18      438.81     36.29 o 
   7  10   5      422.34      385.32     35.84 o 
   8  10   5       14.95       19.24     28.10 o 
   9  10   5      197.30      175.34     38.63 o 
  10  10   5      486.36      427.20     47.54 o 
  11  10   5      775.47      842.62     59.35 o 
  12  10   5       68.47       74.36     42.89 o 
 -13  11   5       83.59       78.88     38.01 o 
 -12  11   5      125.22      130.87     38.25 o 
 -11  11   5       55.74       50.22     34.62 o 
 -10  11   5      150.68      160.07     66.64 o 
  -9  11   5        4.31       10.84     69.13 o 
  -8  11   5       65.79       45.63     40.67 o 
  -7  11   5      726.32      703.02    140.05 o 
  -6  11   5      358.79      349.41     48.93 o 
  -5  11   5        9.95       25.99     36.22 o 
  -4  11   5        3.19        8.20     37.20 o 
  -3  11   5      347.83      362.26     53.27 o 
  -2  11   5       56.10       37.49     30.70 o 
  -1  11   5       28.31        2.06     29.54 o 
   0  11   5       49.72       65.13     30.49 o 
   1  11   5      205.59      237.14     37.06 o 
   2  11   5      160.12      117.23     29.14 o 
   3  11   5        1.62      -24.19     24.19 o 
   4  11   5      114.44      108.43     33.78 o 
   5  11   5      184.50      196.30     32.04 o 
   6  11   5       66.76       53.35     28.66 o 
   7  11   5      123.08      110.46     30.79 o 
   8  11   5        2.04       31.87     28.75 o 
   9  11   5      143.66       80.24     48.42 o 
  10  11   5       38.04       30.77     38.53 o 
 -11  12   5       37.66       -0.66     41.96 o 
 -10  12   5      615.34      561.54     63.30 o 
  -9  12   5      701.77      606.15     93.81 o 
  -8  12   5      631.23      536.21     62.07 o 
  -7  12   5        5.06       73.64     74.79 o 
  -6  12   5     1648.53     1514.89     83.77 o 
  -5  12   5     2187.24     2183.52    101.87 o 
  -4  12   5      160.47      219.02     47.86 o 
  -3  12   5       54.50      103.49     42.41 o 
  -2  12   5      859.08      890.12     54.05 o 
  -1  12   5     1644.42     1688.97     70.05 o 
   0  12   5      195.99      201.19     75.47 o 
   1  12   5      301.00      303.77     41.13 o 
   2  12   5     1278.22     1224.65     84.04 o 
   3  12   5      963.73      962.95     59.64 o 
   4  12   5      248.74      306.10     63.54 o 
   5  12   5      451.58      430.23     39.20 o 
   6  12   5     1252.88     1198.69     62.96 o 
   7  12   5      620.63      677.02     44.77 o 
   8  12   5      214.40      149.67     41.01 o 
  -8  13   5      514.93      530.32    134.29 o 
  -7  13   5       26.55      -29.21     41.55 o 
  -6  13   5      128.72       70.99     51.23 o 
  -5  13   5       38.85       50.58     45.62 o 
  -4  13   5       99.38      101.51     45.39 o 
  -3  13   5      547.15      597.26     63.08 o 
  -2  13   5      114.22      111.66     36.01 o 
  -1  13   5      289.60      304.85     89.54 o 
   0  13   5       62.03        4.24     33.71 o 
   1  13   5      207.46      133.08     43.43 o 
   2  13   5       69.38        9.55     33.13 o 
   3  13   5       60.64       86.59     36.64 o 
   4  13   5       70.40       91.46     34.95 o 
   5  13   5      119.15       88.73     34.61 o 
   6  13   5      143.11       45.83     42.34 o 
  -3  14   5       56.80       12.08     41.44 o 
  -2  14   5      512.22      493.40     61.63 o 
  -1  14   5      159.47      141.56     37.73 o 
   0  14   5        6.28       25.16     33.47 o 
   1  14   5       56.62       84.82     42.10 o 
   2  14   5      367.50      397.21     93.78 o 
 -19   0   6     1324.69     1357.42     83.77 o 
 -18   0   6      226.46      301.78     93.25 o 
 -17   0   6      387.12      351.49     57.42 o 
 -16   0   6      870.74      883.67     91.70 o 
 -15   0   6     3118.57     3218.86    202.32 o 
 -14   0   6      496.04      445.07     71.70 o 
 -13   0   6     1840.74     1889.53     82.30 o 
 -12   0   6      474.60      487.01     48.51 o 
 -11   0   6      307.79      338.97     39.84 o 
 -10   0   6      197.32      125.57     54.54 o 
  -9   0   6     1490.96     1449.33     70.68 o 
  -8   0   6     3520.54     3473.02    103.67 o 
  -7   0   6     5045.58     4888.89    132.10 o 
  -6   0   6      986.73     1038.51     56.47 o 
  -5   0   6     5994.45     6172.87    127.47 o 
  -4   0   6     5200.83     5091.74    107.21 o 
  -3   0   6     4858.79     4904.90    103.43 o 
  -2   0   6      176.24      240.44     20.12 o 
  -1   0   6     2301.63     2340.66     57.19 o 
   0   0   6    10639.01    11091.49    214.92 o 
   1   0   6     6314.45     6445.66    131.22 o 
   2   0   6     3914.51     4128.81     89.74 o 
   3   0   6     5458.85     5237.23    168.13 o 
   4   0   6     7470.00     7356.77    190.18 o 
   5   0   6     2710.04     2641.02     66.12 o 
   6   0   6       54.35       86.90     20.37 o 
   7   0   6     4342.00     4526.04    131.58 o 
   8   0   6     3144.86     3114.94    102.40 o 
   9   0   6      629.26      768.29     82.07 o 
  10   0   6      177.29      181.42     50.46 o 
  11   0   6     1402.31     1362.66     71.44 o 
  12   0   6     2145.64     2017.51    104.57 o 
  13   0   6     2594.85     2639.84    103.38 o 
  14   0   6      103.27      108.93     66.60 o 
 -19   1   6      353.45      347.60     40.58 o 
 -18   1   6      773.04      772.53     49.79 o 
 -17   1   6      535.46      606.29     73.17 o 
 -16   1   6      138.97       97.24     39.81 o 
 -15   1   6      211.46      261.62     34.39 o 
 -14   1   6     1180.20     1116.51     48.17 o 
 -13   1   6      132.92      161.27     28.74 o 
 -12   1   6        8.00       23.64     22.89 o 
 -11   1   6       31.87       23.39     21.94 o 
 -10   1   6      863.09      869.55     36.83 o 
  -9   1   6      222.15      175.40     22.15 o 
  -8   1   6        0.77       13.15     14.11 o 
  -7   1   6        5.84        4.04     11.62 o 
  -6   1   6     1372.58     1317.57     29.38 o 
  -5   1   6     1141.21     1146.54     26.72 o 
  -4   1   6        1.50       -9.94      9.94 o 
  -3   1   6       24.42       35.77     10.63 o 
  -2   1   6     2036.30     2102.56     37.49 o 
  -1   1   6     5180.95     5503.24     80.48 o 
   0   1   6       15.02       18.39     11.99 o 
   1   1   6      671.80      728.54     23.86 o 
   2   1   6      134.70      207.80     16.11 o 
   3   1   6       92.79      124.66     19.46 o 
   4   1   6      327.79      377.58     23.19 o 
   5   1   6     1324.32     1308.32     34.71 o 
   6   1   6     1088.14     1041.15     32.28 o 
   7   1   6      249.72      248.30     21.23 o 
   8   1   6      434.10      423.39     26.18 o 
   9   1   6      269.82      337.52     37.21 o 
  10   1   6      914.38      902.44     42.27 o 
  11   1   6       27.68        8.42     26.19 o 
  12   1   6       42.28       24.38     30.76 o 
  13   1   6        6.07       -3.08     33.64 o 
  14   1   6      174.33      126.41     45.62 o 
  15   1   6       40.16       90.93     71.66 o 
  16   1   6       88.21      -43.46     61.53 o 
 -19   2   6      127.78      131.17     33.95 o 
 -18   2   6      258.88      230.40     38.16 o 
 -17   2   6      109.96      110.93     33.64 o 
 -16   2   6     1122.16     1060.09     51.37 o 
 -15   2   6     1594.15     1658.71     66.67 o 
 -14   2   6       46.11       63.76     27.47 o 
 -13   2   6      961.60      958.58     44.56 o 
 -12   2   6     1420.42     1390.61     48.75 o 
 -11   2   6     3094.16     3026.16     72.30 o 
 -10   2   6      146.79      186.61     24.15 o 
  -9   2   6       20.04       14.25     15.69 o 
  -8   2   6     3472.31     3485.86     65.19 o 
  -7   2   6     4909.92     4743.07     81.63 o 
  -6   2   6       82.13       91.92     13.18 o 
  -5   2   6      295.92      266.90     21.48 o 
  -4   2   6     5248.15     5458.62     81.17 o 
  -3   2   6     1797.47     1879.34     35.38 o 
  -2   2   6       38.28       36.65     10.71 o 
  -1   2   6      879.50      834.63     25.60 o 
   0   2   6     7766.15     8221.87    128.15 o 
   1   2   6      589.05      594.70     22.51 o 
   2   2   6       46.37       80.28     14.02 o 
   3   2   6      609.03      586.76     23.60 o 
   4   2   6     3073.53     2987.27     63.65 o 
   5   2   6      574.41      569.40     28.15 o 
   6   2   6        0.82       10.76     16.04 o 
   7   2   6     1737.19     1670.67     42.68 o 
   8   2   6      314.32      314.32     24.29 o 
   9   2   6      379.67      364.36     26.10 o 
  10   2   6       51.85       47.49     20.29 o 
  11   2   6     1242.88     1173.09     56.92 o 
  12   2   6     1020.89     1007.63     54.83 o 
  13   2   6      116.92       89.68     69.41 o 
  14   2   6      279.70      327.69     60.02 o 
  15   2   6      689.52      840.38    109.07 o 
  16   2   6      655.53      854.16    106.68 o 
 -18   3   6     1489.65     1554.28     61.34 o 
 -17   3   6      747.06      700.09     47.69 o 
 -16   3   6      260.24      273.23     36.53 o 
 -15   3   6      279.08      276.77     35.26 o 
 -14   3   6     1318.57     1229.66     51.06 o 
 -13   3   6     2715.43     2757.95     85.04 o 
 -12   3   6      528.22      526.16     34.69 o 
 -11   3   6      578.42      609.06     35.33 o 
 -10   3   6      677.49      673.58     34.31 o 
  -9   3   6     5195.26     5169.97    123.92 o 
  -8   3   6      782.61      810.09     29.55 o 
  -7   3   6     1802.42     1697.54     40.40 o 
  -6   3   6     3677.63     3645.00     59.49 o 
  -5   3   6     1432.96     1302.75     29.62 o 
  -4   3   6     1107.40     1174.29     27.63 o 
  -3   3   6     2578.53     2499.81     43.62 o 
  -2   3   6     8695.67     9162.25    128.00 o 
  -1   3   6     2544.97     2635.75     51.02 o 
   0   3   6       95.31      129.76     15.15 o 
   1   3   6     3035.69     3144.40     58.44 o 
   2   3   6     8783.48     9070.57    141.32 o 
   3   3   6      956.95      919.72     28.66 o 
   4   3   6      282.23      297.35     20.83 o 
   5   3   6     2666.62     2615.13     53.39 o 
   6   3   6     3109.92     2993.91     59.98 o 
   7   3   6     1776.16     1775.65     44.76 o 
   8   3   6        7.40       28.64     21.85 o 
   9   3   6     2412.07     2238.90     60.62 o 
  10   3   6      820.17      937.30     43.23 o 
  11   3   6      952.70      952.42     44.28 o 
  12   3   6       58.65       34.52     35.23 o 
  13   3   6      800.22      903.74     71.87 o 
  14   3   6     1991.32     2212.91    247.02 o 
  15   3   6      795.12     1033.68    104.40 o 
  16   3   6      296.03      336.36     83.05 o 
 -18   4   6        2.46      -33.69     33.69 o 
 -17   4   6      150.44      129.74     39.95 o 
 -16   4   6       62.48       46.56     29.89 o 
 -15   4   6       39.61       40.69     29.16 o 
 -14   4   6       79.10       44.01     27.83 o 
 -13   4   6       27.50       63.82     26.48 o 
 -12   4   6        4.60      -22.72     22.72 o 
 -11   4   6       75.11       83.30     26.43 o 
 -10   4   6      455.68      470.71     27.70 o 
  -9   4   6       13.99       28.97     17.76 o 
  -8   4   6      115.88      143.18     19.00 o 
  -7   4   6       12.62        8.75     15.59 o 
  -6   4   6      566.46      648.99     23.09 o 
  -5   4   6       94.96       98.62     14.40 o 
  -4   4   6      115.91      143.78     14.62 o 
  -3   4   6      101.74      152.13     14.31 o 
  -2   4   6      429.98      467.55     18.88 o 
  -1   4   6        7.64       -0.11     12.82 o 
   0   4   6       67.10       89.28     15.00 o 
   1   4   6        1.00        5.91     14.03 o 
   2   4   6      499.23      589.24     24.39 o 
   3   4   6       18.60       21.16     14.77 o 
   4   4   6      125.04      136.83     17.72 o 
   5   4   6       33.78       16.87     19.60 o 
   6   4   6       51.65       56.98     21.21 o 
   7   4   6      151.72      152.90     24.15 o 
   8   4   6      205.53      231.20     27.10 o 
   9   4   6       60.47       66.74     24.83 o 
  10   4   6       86.31      101.52     31.08 o 
  11   4   6       11.39      -18.19     25.41 o 
  12   4   6      766.84      739.75     43.63 o 
  13   4   6       13.56       38.67     48.29 o 
  14   4   6      156.70      261.63     56.08 o 
  15   4   6        5.85       13.98     49.09 o 
 -18   5   6      570.42      505.84     51.35 o 
 -17   5   6      547.91      475.61     49.74 o 
 -16   5   6      100.30       63.61     36.06 o 
 -15   5   6      311.86      296.49     42.37 o 
 -14   5   6     1704.37     1802.43     59.83 o 
 -13   5   6     2702.62     2561.40     99.84 o 
 -12   5   6      282.55      254.58     29.91 o 
 -11   5   6     1275.27     1281.23     82.42 o 
 -10   5   6      894.65      904.39     41.75 o 
  -9   5   6     3007.30     2984.50     62.29 o 
  -8   5   6     1785.73     1746.60     64.02 o 
  -7   5   6     3019.08     3173.07     63.13 o 
  -6   5   6     8108.51     8392.70    134.47 o 
  -5   5   6     2795.09     2843.32     50.81 o 
  -4   5   6        1.50       10.94     13.17 o 
  -3   5   6      949.10      887.58     27.08 o 
  -2   5   6     7860.10     8201.79    130.40 o 
  -1   5   6     4008.58     4186.10     74.18 o 
   0   5   6      963.08      974.09     37.88 o 
   1   5   6     4076.94     4200.20     75.24 o 
   2   5   6     7363.49     7500.02    164.40 o 
   3   5   6     3941.25     3904.42     82.98 o 
   4   5   6       41.57       38.96     20.54 o 
   5   5   6      818.85      751.52     36.10 o 
   6   5   6     1782.47     1833.48     53.93 o 
   7   5   6     1006.13     1005.21     42.15 o 
   8   5   6        2.44       -6.62     22.60 o 
   9   5   6     3193.48     3113.99     77.74 o 
  10   5   6     2164.64     2194.41     65.11 o 
  11   5   6      283.69      282.65     35.09 o 
  12   5   6       46.83       59.28     32.55 o 
  13   5   6     1426.03     1570.67     70.33 o 
  14   5   6     1805.78     1972.31     78.60 o 
  15   5   6      192.13      188.70    115.16 o 
 -17   6   6      436.83      564.36     51.92 o 
 -16   6   6     1102.90     1115.04     63.68 o 
 -15   6   6      759.15      761.89     54.68 o 
 -14   6   6      115.14      165.49     38.34 o 
 -13   6   6      357.22      326.60     39.61 o 
 -12   6   6     2183.99     2121.91     73.35 o 
 -11   6   6     1011.37     1050.04     39.10 o 
 -10   6   6      887.96      828.96     35.26 o 
  -9   6   6      114.72      115.70     21.24 o 
  -8   6   6     2345.27     2043.49     75.99 o 
  -7   6   6      886.90      757.46     52.36 o 
  -6   6   6       63.68       79.56     18.87 o 
  -5   6   6      484.05      465.89     22.99 o 
  -4   6   6     2077.50     2185.93     45.81 o 
  -3   6   6     3932.08     3950.53     72.23 o 
  -2   6   6        4.77       12.69     15.03 o 
  -1   6   6     2114.08     2035.73     45.36 o 
   0   6   6     2710.92     2698.63     63.52 o 
   1   6   6     1791.86     1835.39     50.88 o 
   2   6   6        1.15      -17.81     17.81 o 
   3   6   6      458.90      530.29     32.00 o 
   4   6   6     1259.84     1261.11     44.11 o 
   5   6   6       42.89       56.57     22.58 o 
   6   6   6      100.02      114.88     25.03 o 
   7   6   6      893.73      899.61     42.19 o 
   8   6   6     2195.79     2233.35     63.98 o 
   9   6   6      246.15      224.00     30.13 o 
  10   6   6      113.04       89.32     29.52 o 
  11   6   6     1389.14     1491.49     71.38 o 
  12   6   6      529.49      514.40     48.17 o 
  13   6   6      102.80       97.14     37.46 o 
  14   6   6       62.41       47.08     37.55 o 
 -17   7   6      355.47      234.25     68.85 o 
 -16   7   6      214.93      242.13     44.19 o 
 -15   7   6        0.68      -21.41     33.04 o 
 -14   7   6      427.98      423.11     45.69 o 
 -13   7   6      447.02      424.40     51.17 o 
 -12   7   6       59.71       45.63     31.35 o 
 -11   7   6        7.45        8.91     24.69 o 
 -10   7   6      298.59      315.87     35.72 o 
  -9   7   6     1687.63     1754.52     47.99 o 
  -8   7   6        2.08      -18.53     18.53 o 
  -7   7   6      111.77      129.78     21.49 o 
  -6   7   6     1101.39     1097.76     35.94 o 
  -5   7   6      589.90      609.43     33.12 o 
  -4   7   6        6.50       11.75     16.78 o 
  -3   7   6        4.63       -3.63     16.02 o 
  -2   7   6     3193.51     3346.30     75.28 o 
  -1   7   6        9.14       25.89     19.14 o 
   0   7   6        7.31       17.12     19.56 o 
   1   7   6      282.27      278.99     26.85 o 
   2   7   6       81.15       83.98     23.37 o 
   3   7   6       65.58       62.21     22.39 o 
   4   7   6      111.00      120.45     26.80 o 
   5   7   6      979.16      971.90     54.02 o 
   6   7   6      159.96      149.50     27.24 o 
   7   7   6      321.74      291.69     47.72 o 
   8   7   6       63.21       61.29     26.52 o 
   9   7   6      451.48      477.17     38.79 o 
  10   7   6      399.94      417.28     37.06 o 
  11   7   6       18.65       20.42     34.66 o 
  12   7   6       13.75       55.75     43.98 o 
  13   7   6      597.39      654.19     54.76 o 
  14   7   6      158.81      169.01     51.96 o 
 -16   8   6      582.53      456.59     71.49 o 
 -15   8   6      993.32     1148.02     65.68 o 
 -14   8   6      403.12      404.95     48.88 o 
 -13   8   6      193.74      157.23     50.72 o 
 -12   8   6     1072.01     1105.63     57.48 o 
 -11   8   6     2130.26     2173.24    122.49 o 
 -10   8   6      119.49      116.12     27.22 o 
  -9   8   6      865.90      947.58     74.05 o 
  -8   8   6     1906.96     1893.50     56.73 o 
  -7   8   6     5607.54     5601.57    112.61 o 
  -6   8   6       39.04       43.20     22.22 o 
  -5   8   6     4161.50     4224.45     89.77 o 
  -4   8   6     3457.22     3508.98     78.96 o 
  -3   8   6     1573.77     1497.64     50.97 o 
  -2   8   6      242.56      253.28     26.55 o 
  -1   8   6     2880.97     2933.31     70.97 o 
   0   8   6     6815.70     6988.69    135.13 o 
   1   8   6      498.17      546.35     34.74 o 
   2   8   6       96.24       89.65     24.11 o 
   3   8   6     2479.91     2392.81     64.97 o 
   4   8   6     3331.48     3342.20     80.87 o 
   5   8   6     1243.70     1283.96     49.40 o 
   6   8   6        1.13        7.03     24.05 o 
   7   8   6     1004.20     1063.84     47.10 o 
   8   8   6     3321.09     3258.70     96.60 o 
   9   8   6     1895.33     1893.98     81.26 o 
  10   8   6      542.30      534.23     41.41 o 
  11   8   6     1337.68     1270.52     64.99 o 
  12   8   6      663.88      633.82     53.55 o 
  13   8   6      798.53      830.49     73.78 o 
 -15   9   6       50.02        6.60     41.84 o 
 -14   9   6      416.84      392.11     45.96 o 
 -13   9   6      469.54      514.92     48.48 o 
 -12   9   6       83.18       81.21     30.63 o 
 -11   9   6        3.31       46.60     26.99 o 
 -10   9   6      599.55      647.06     41.44 o 
  -9   9   6      257.39      303.90     51.80 o 
  -8   9   6      120.82      135.68     32.13 o 
  -7   9   6      224.60      160.76     39.98 o 
  -6   9   6     1886.94     1944.68     85.25 o 
  -5   9   6      304.18      296.13     43.21 o 
  -4   9   6       21.83      -19.76     19.76 o 
  -3   9   6       46.05       66.17     24.00 o 
  -2   9   6     1192.93     1198.27     56.78 o 
  -1   9   6      767.39      763.73     39.05 o 
   0   9   6      123.66      155.98     26.67 o 
   1   9   6      246.48      304.82     30.33 o 
   2   9   6      375.14      422.53     33.35 o 
   3   9   6      232.61      246.71     29.77 o 
   4   9   6        9.86       22.24     27.50 o 
   5   9   6      175.05      182.33     29.66 o 
   6   9   6       47.53       58.59     26.89 o 
   7   9   6       59.49       47.96     54.25 o 
   8   9   6        0.89      -27.58     27.58 o 
   9   9   6      800.83      801.77     47.37 o 
  10   9   6      417.41      479.95     48.39 o 
  11   9   6        7.37       -1.44     33.87 o 
  12   9   6       32.29       26.53     36.85 o 
 -13  10   6      133.64      100.96     36.83 o 
 -12  10   6      592.33      658.73     43.68 o 
 -11  10   6      389.22      343.82     42.94 o 
 -10  10   6       28.25      108.64     56.33 o 
  -9  10   6      396.47      406.22     52.74 o 
  -8  10   6     1873.57     1804.99     88.79 o 
  -7  10   6     2339.16     2331.16     99.48 o 
  -6  10   6       99.33      133.32     40.99 o 
  -5  10   6       40.23       60.70     36.81 o 
  -4  10   6     1824.86     1693.50     96.06 o 
  -3  10   6      680.82      760.97     73.83 o 
  -2  10   6        1.33        8.15     26.93 o 
  -1  10   6       77.72      106.34     26.26 o 
   0  10   6     1682.87     1518.10     53.34 o 
   1  10   6      399.53      466.96     35.77 o 
   2  10   6       73.08       63.28     27.04 o 
   3  10   6      820.31      754.51     42.18 o 
   4  10   6      652.78      656.20     40.78 o 
   5  10   6      811.77      836.96     45.71 o 
   6  10   6      256.24      251.07     37.63 o 
   7  10   6      168.66      191.48     32.90 o 
   8  10   6      515.95      557.86     46.52 o 
   9  10   6       75.18       86.94     37.38 o 
  10  10   6        3.06      -12.01     35.77 o 
  11  10   6      387.83      423.50     82.98 o 
 -12  11   6      219.13      166.05     48.83 o 
 -11  11   6      354.39      352.18     54.66 o 
 -10  11   6      740.40      813.16     68.69 o 
  -9  11   6     1865.85     1811.22     91.63 o 
  -8  11   6      667.07      688.78     63.97 o 
  -7  11   6      924.91      960.19     71.57 o 
  -6  11   6     2105.75     1948.19    163.22 o 
  -5  11   6      823.40      848.72     65.81 o 
  -4  11   6        0.68       -7.12     37.56 o 
  -3  11   6      553.44      523.76     56.41 o 
  -2  11   6     2984.22     2871.83    188.35 o 
  -1  11   6      958.39     1022.08     96.85 o 
   0  11   6      149.38      146.38     35.21 o 
   1  11   6     1126.59     1129.73     49.94 o 
   2  11   6      653.98      674.47     43.06 o 
   3  11   6      239.02      292.73     39.89 o 
   4  11   6      349.36      405.43     37.21 o 
   5  11   6     1889.31     1899.06     64.67 o 
   6  11   6     1487.19     1478.07     58.94 o 
   7  11   6     1121.86     1107.42     52.87 o 
   8  11   6       13.77       -6.84     27.27 o 
   9  11   6      901.42      925.24     61.03 o 
 -10  12   6       29.70      -12.10     41.45 o 
  -9  12   6       35.98      124.45     48.09 o 
  -8  12   6      748.56      678.81     68.93 o 
  -7  12   6      704.84      543.36     63.82 o 
  -6  12   6        1.71      -39.80     39.80 o 
  -5  12   6      135.81      142.08     47.31 o 
  -4  12   6       29.55       45.44     42.36 o 
  -3  12   6       34.80       44.75     41.92 o 
  -2  12   6       18.13       42.84     32.11 o 
  -1  12   6      254.53      327.67     57.57 o 
   0  12   6        0.99       12.64     32.07 o 
   1  12   6        7.95      -10.63     30.73 o 
   2  12   6       30.44       -1.20     41.19 o 
   3  12   6      274.35      335.45    105.67 o 
   4  12   6      121.18      127.31     32.20 o 
   5  12   6      205.35      202.44     34.86 o 
   6  12   6      131.28      128.93     32.24 o 
   7  12   6       52.80       80.00     31.15 o 
  -7  13   6      504.00      545.29     66.10 o 
  -6  13   6     1045.98     1032.31     76.20 o 
  -5  13   6      638.97      469.53     61.04 o 
  -4  13   6        1.11      -20.18     41.78 o 
  -3  13   6      342.13      424.74    117.62 o 
  -2  13   6     1498.67     1609.54     88.69 o 
  -1  13   6     1050.22     1178.40    104.12 o 
   0  13   6       14.73       10.94     32.94 o 
   1  13   6      963.87      923.65     59.21 o 
   2  13   6     1115.24     1132.27     64.42 o 
   3  13   6      361.34      402.94     69.85 o 
   4  13   6       34.12       41.26     33.16 o 
 -19   1   7      539.02      442.31     60.78 o 
 -18   1   7        4.47       -7.36     31.16 o 
 -17   1   7     1072.05     1158.04     56.34 o 
 -16   1   7     1889.85     1877.94     65.81 o 
 -15   1   7     1189.25     1167.68     51.88 o 
 -14   1   7      891.59      846.52     45.01 o 
 -13   1   7     3074.26     2938.58     76.06 o 
 -12   1   7     3518.22     3394.16     81.08 o 
 -11   1   7     1724.61     1666.03     51.89 o 
 -10   1   7      264.97      294.75     27.44 o 
  -9   1   7     3175.57     2917.68     70.02 o 
  -8   1   7     4426.00     4322.99     77.36 o 
  -7   1   7      642.51      603.70     22.92 o 
  -6   1   7     1527.59     1510.82     34.11 o 
  -5   1   7     3546.46     3495.37     57.91 o 
  -4   1   7     4454.32     4311.62     67.75 o 
  -3   1   7     1602.54     1629.39     33.39 o 
  -2   1   7      692.79      668.96     23.54 o 
  -1   1   7     4185.58     4240.57     66.19 o 
   0   1   7     8573.55     8974.70    140.40 o 
   1   1   7      110.67      139.97     15.71 o 
   2   1   7     2032.97     1966.25     43.11 o 
   3   1   7     3685.61     3518.85    143.41 o 
   4   1   7     3204.42     3155.24     65.95 o 
   5   1   7       15.18       13.60     19.74 o 
   6   1   7      649.81      644.95     34.74 o 
   7   1   7     4184.85     4050.06     88.21 o 
   8   1   7      608.75      664.27     37.71 o 
   9   1   7       33.44       28.17     25.49 o 
  10   1   7     1536.83     1552.26     56.30 o 
  11   1   7     2048.23     2033.01     62.84 o 
  12   1   7      278.32      233.56     39.90 o 
  13   1   7        1.57       34.68     36.40 o 
  14   1   7      514.48      606.99     64.10 o 
  15   1   7     1232.56     1368.45    117.44 o 
 -18   2   7      660.83      856.74     51.17 o 
 -17   2   7      878.12      944.25     52.45 o 
 -16   2   7        4.44       21.48     30.47 o 
 -15   2   7      877.94      892.07     48.00 o 
 -14   2   7      473.86      456.84     37.59 o 
 -13   2   7      107.23      108.96     27.91 o 
 -12   2   7      577.61      558.52     36.96 o 
 -11   2   7     3483.50     3321.19    118.48 o 
 -10   2   7     2845.78     2810.63     67.73 o 
  -9   2   7      198.75      228.69     25.03 o 
  -8   2   7      382.42      380.21     23.78 o 
  -7   2   7     3429.72     3470.24     65.42 o 
  -6   2   7     1595.10     1510.56     51.43 o 
  -5   2   7      588.42      569.47     21.70 o 
  -4   2   7      601.77      609.07     21.71 o 
  -3   2   7     2760.61     2810.71     48.75 o 
  -2   2   7      897.36      866.16     23.70 o 
  -1   2   7       47.51       42.42     14.39 o 
   0   2   7     4097.72     4165.56     73.76 o 
   1   2   7     4399.22     4435.11     77.71 o 
   2   2   7     5286.40     5403.11     91.76 o 
   3   2   7      293.24      320.76     20.82 o 
   4   2   7      834.58      854.86     30.08 o 
   5   2   7     4507.16     4550.47     82.30 o 
   6   2   7      686.74      698.65     30.19 o 
   7   2   7       42.51       50.21     32.21 o 
   8   2   7      162.85      208.33     27.76 o 
   9   2   7     1959.01     1907.76     57.15 o 
  10   2   7      302.27      407.72     43.84 o 
  11   2   7        4.66      -31.12     31.12 o 
  12   2   7      975.06     1032.21     58.25 o 
  13   2   7      331.13      341.62     44.15 o 
  14   2   7      149.47      268.13     91.25 o 
  15   2   7        1.74       50.59     92.48 o 
 -18   3   7        4.88       24.40     30.30 o 
 -17   3   7      126.69      149.01     35.20 o 
 -16   3   7      414.10      390.45     40.32 o 
 -15   3   7      432.75      465.01     50.27 o 
 -14   3   7        2.39        9.27     27.17 o 
 -13   3   7       16.91       27.62     37.42 o 
 -12   3   7      637.90      587.04     37.77 o 
 -11   3   7       26.28        8.99     26.45 o 
 -10   3   7        9.26        4.01     20.72 o 
  -9   3   7     1032.55     1072.34     38.49 o 
  -8   3   7      983.39      961.26     32.94 o 
  -7   3   7        2.23        6.25     20.30 o 
  -6   3   7      206.78      260.74     20.30 o 
  -5   3   7       45.80       44.72     14.33 o 
  -4   3   7      789.44      825.57     24.86 o 
  -3   3   7     1074.16     1085.30     31.73 o 
  -2   3   7      133.35      147.61     16.97 o 
  -1   3   7     5533.28     5728.35     99.20 o 
   0   3   7      614.19      614.19     25.85 o 
   1   3   7        2.48      -13.91     13.91 o 
   2   3   7       11.52        3.34     14.84 o 
   3   3   7     1074.15     1121.83     33.43 o 
   4   3   7      541.17      523.36     26.41 o 
   5   3   7       10.16      -13.04     17.34 o 
   6   3   7      569.59      514.01     28.62 o 
   7   3   7      818.40      746.62     37.66 o 
   8   3   7     1158.83     1128.03     57.40 o 
   9   3   7      699.34      630.76     46.28 o 
  10   3   7       16.25       27.45     32.04 o 
  11   3   7      191.85      133.50     36.80 o 
  12   3   7       52.43       15.46     34.74 o 
  13   3   7      346.21      324.89     58.51 o 
  14   3   7        7.46      -21.07     51.70 o 
  15   3   7      302.86      401.64    154.50 o 
 -18   4   7     1846.01     1819.46     78.56 o 
 -17   4   7      631.44      513.21     50.72 o 
 -16   4   7      236.09      161.80     34.52 o 
 -15   4   7     2004.69     1912.86     65.03 o 
 -14   4   7     4240.05     4172.68     98.36 o 
 -13   4   7     2496.71     2488.82     70.10 o 
 -12   4   7      257.56      293.75     31.41 o 
 -11   4   7     1258.46     1274.09     61.86 o 
 -10   4   7     3170.70     3172.79     75.01 o 
  -9   4   7      681.03      650.58     30.16 o 
  -8   4   7      410.83      399.53     25.08 o 
  -7   4   7     2284.61     2296.29     50.97 o 
  -6   4   7     7566.30     7681.26    124.82 o 
  -5   4   7      874.57      864.34     26.84 o 
  -4   4   7     1028.09     1008.60     31.60 o 
  -3   4   7     3693.51     3476.82    109.24 o 
  -2   4   7     8912.86     9009.90    142.48 o 
  -1   4   7     2018.59     2063.54     45.73 o 
   0   4   7      302.65      318.30     21.05 o 
   1   4   7     2698.52     2714.73     73.19 o 
   2   4   7     2686.79     2648.57     54.87 o 
   3   4   7      156.22      119.52     18.31 o 
   4   4   7     2184.30     2213.71     61.40 o 
   5   4   7     3541.48     3555.54     80.37 o 
   6   4   7      970.44     1006.93     41.26 o 
   7   4   7       19.83        7.50     22.08 o 
   8   4   7     1529.68     1503.77     51.24 o 
   9   4   7     3833.98     3789.23     88.88 o 
  10   4   7      892.18      878.40     46.69 o 
  11   4   7        5.78       99.30     46.66 o 
  12   4   7      419.47      394.91     47.46 o 
  13   4   7     1484.78     1579.86     91.93 o 
  14   4   7      753.90      878.19     78.83 o 
  15   4   7       97.32      123.10     63.01 o 
 -17   5   7      219.86      210.22     42.17 o 
 -16   5   7      549.17      502.24     53.00 o 
 -15   5   7      147.06      101.57     38.82 o 
 -14   5   7       51.19       24.89     28.78 o 
 -13   5   7       12.73       32.29     27.34 o 
 -12   5   7      650.42      658.79     40.39 o 
 -11   5   7       87.68       63.19     25.37 o 
 -10   5   7     2035.33     1948.94     50.36 o 
  -9   5   7     1257.74     1191.05     38.65 o 
  -8   5   7      214.51      183.01     21.64 o 
  -7   5   7       59.33       45.67     18.45 o 
  -6   5   7       18.22       24.11     17.02 o 
  -5   5   7     6627.38     6868.59    135.03 o 
  -4   5   7      629.73      573.11     26.45 o 
  -3   5   7      246.80      334.66     22.13 o 
  -2   5   7      267.54      322.71     22.01 o 
  -1   5   7      445.58      472.55     24.82 o 
   0   5   7      427.34      462.06     28.79 o 
   1   5   7      139.98      164.18     22.89 o 
   2   5   7      383.62      426.47     29.10 o 
   3   5   7     1782.73     1708.34     73.97 o 
   4   5   7      729.68      732.21     35.56 o 
   5   5   7       27.89       -2.46     26.08 o 
   6   5   7     1000.74     1093.85     44.99 o 
   7   5   7      621.99      605.02     37.86 o 
   8   5   7      324.92      287.85     31.94 o 
   9   5   7      486.46      535.84     38.04 o 
  10   5   7      204.03      242.92     33.79 o 
  11   5   7      146.60      262.18     43.52 o 
  12   5   7      175.15      223.71     54.90 o 
  13   5   7       84.18       66.46     84.39 o 
  14   5   7      112.80       53.79     50.95 o 
 -17   6   7       15.04      102.18     61.04 o 
 -16   6   7       98.93      140.37     39.85 o 
 -15   6   7      431.82      444.90     47.11 o 
 -14   6   7      436.50      413.52     45.81 o 
 -13   6   7      303.76      350.49     41.12 o 
 -12   6   7      185.72      174.95     28.93 o 
 -11   6   7      677.16      720.65     40.50 o 
 -10   6   7      114.34      169.67     24.19 o 
  -9   6   7     2222.75     2255.77     67.16 o 
  -8   6   7       49.58       49.26     20.29 o 
  -7   6   7     1530.21     1496.16     55.47 o 
  -6   6   7      554.90      557.28     32.80 o 
  -5   6   7      662.09      638.37     33.33 o 
  -4   6   7       12.30       10.43     17.07 o 
  -3   6   7     2730.54     2685.73     56.64 o 
  -2   6   7     5372.66     5491.06     95.53 o 
  -1   6   7       70.10       80.99     18.05 o 
   0   6   7      779.57      754.91     35.79 o 
   1   6   7     3324.16     3469.06     79.20 o 
   2   6   7     3504.09     3465.25    107.03 o 
   3   6   7      242.99      279.75     27.63 o 
   4   6   7      399.08      423.71     31.69 o 
   5   6   7     1201.56     1095.22     44.60 o 
   6   6   7      811.28      839.50     42.54 o 
   7   6   7      175.37      179.85     34.44 o 
   8   6   7       25.24       60.51     30.91 o 
   9   6   7     1172.85     1185.84     50.89 o 
  10   6   7      424.27      452.77     38.91 o 
  11   6   7       62.03       55.01     30.25 o 
  12   6   7       64.11       42.03     36.27 o 
  13   6   7      912.14      762.24     72.57 o 
 -16   7   7     1533.43     1430.45     71.15 o 
 -15   7   7      301.77      262.12     43.01 o 
 -14   7   7        1.22      -10.95     32.89 o 
 -13   7   7      880.28      851.97     54.30 o 
 -12   7   7     2287.82     2188.66    160.38 o 
 -11   7   7      777.12      860.40     46.52 o 
 -10   7   7      340.57      405.01     33.28 o 
  -9   7   7     1677.11     1780.96     55.67 o 
  -8   7   7      819.95      937.77     41.92 o 
  -7   7   7     1919.94     2037.50     57.98 o 
  -6   7   7      503.42      508.50     32.99 o 
  -5   7   7     2404.06     2429.51     61.98 o 
  -4   7   7     5813.74     5827.83    101.83 o 
  -3   7   7       26.66       21.34     20.14 o 
  -2   7   7     2490.26     2488.67     79.77 o 
  -1   7   7      767.04      774.50     39.92 o 
   0   7   7     5609.80     5608.36    113.37 o 
   1   7   7     1292.05     1223.08     47.92 o 
   2   7   7     2375.01     2373.07     64.62 o 
   3   7   7     3222.26     3213.75     78.23 o 
   4   7   7      672.70      769.16     40.06 o 
   5   7   7        3.09      -12.07     23.35 o 
   6   7   7      785.26      794.02     42.22 o 
   7   7   7     2843.50     2841.53     76.20 o 
   8   7   7      141.60      132.12     30.81 o 
   9   7   7        2.22       -6.23     27.54 o 
  10   7   7       35.93       37.25     32.40 o 
  11   7   7     3017.08     3270.34    124.17 o 
  12   7   7      958.30     1061.70     62.49 o 
  13   7   7      294.04      179.89     83.76 o 
 -15   8   7      133.87       94.77     38.34 o 
 -14   8   7       96.67      114.04     43.31 o 
 -13   8   7      102.33      114.73     35.89 o 
 -12   8   7       73.83       68.49     32.57 o 
 -11   8   7      426.97      360.80     40.87 o 
 -10   8   7       16.77       22.44     37.29 o 
  -9   8   7      539.40      562.63     44.66 o 
  -8   8   7       92.88       87.60     25.49 o 
  -7   8   7       35.90       20.12     23.71 o 
  -6   8   7       43.73       13.67     36.41 o 
  -5   8   7       12.01       38.02     29.12 o 
  -4   8   7     1930.52     1740.48     90.48 o 
  -3   8   7      233.93      271.62     28.60 o 
  -2   8   7       87.20       82.92     23.83 o 
  -1   8   7      443.19      417.52     32.20 o 
   0   8   7       71.99       74.38     24.52 o 
   1   8   7        5.38        3.77     22.85 o 
   2   8   7      170.24      173.55     28.44 o 
   3   8   7      144.26      129.23     27.90 o 
   4   8   7       26.88       37.12     25.20 o 
   5   8   7       11.69       26.01     24.95 o 
   6   8   7        1.11       26.37     28.36 o 
   7   8   7      145.19      109.96     30.33 o 
   8   8   7       57.93       60.64     50.54 o 
   9   8   7       13.80      -28.45     28.45 o 
  10   8   7        0.00       11.54     29.69 o 
  11   8   7        5.90        9.18     37.00 o 
  12   8   7      188.92      176.01     98.10 o 
 -14   9   7       48.20       42.91     67.27 o 
 -13   9   7      403.09      356.19     55.72 o 
 -12   9   7     1779.17     1712.66     88.84 o 
 -11   9   7      824.32      805.26     54.07 o 
 -10   9   7      821.97      754.65     60.12 o 
  -9   9   7      169.07      171.39     36.00 o 
  -8   9   7      490.01      379.88     51.15 o 
  -7   9   7     1871.61     1771.46     84.37 o 
  -6   9   7       20.48       23.67     37.40 o 
  -5   9   7     3403.00     3399.40     97.76 o 
  -4   9   7     6436.69     6178.11    145.55 o 
  -3   9   7       78.66      103.14     25.66 o 
  -2   9   7       13.76        6.40     23.50 o 
  -1   9   7      817.40      885.65     42.69 o 
   0   9   7     3578.66     3576.68    149.12 o 
   1   9   7      523.06      579.76     38.64 o 
   2   9   7     1652.28     1713.83     74.50 o 
   3   9   7     2362.34     2424.92     77.21 o 
   4   9   7      555.84      598.79     40.41 o 
   5   9   7      223.58      251.32     38.84 o 
   6   9   7      415.08      396.49     37.05 o 
   7   9   7      943.35      938.51     49.14 o 
   8   9   7      463.92      372.10     38.97 o 
   9   9   7       12.49      -29.27     29.29 o 
  10   9   7       10.77      -35.02     35.02 o 
  11   9   7     1078.60     1048.85     90.23 o 
 -13  10   7       76.66      137.56     70.89 o 
 -12  10   7       11.42       48.03     57.31 o 
 -11  10   7      638.97      703.01     65.69 o 
 -10  10   7      549.57      519.82    144.76 o 
  -9  10   7       25.47      -16.27     38.76 o 
  -8  10   7        9.83        6.28     40.59 o 
  -7  10   7      163.41      250.42     66.49 o 
  -6  10   7     1573.25     1534.74     83.58 o 
  -5  10   7     2243.19     2119.40    120.33 o 
  -4  10   7       72.82      135.81     41.51 o 
  -3  10   7     3093.17     3022.37    113.23 o 
  -2  10   7       31.95       30.91     26.35 o 
  -1  10   7       11.23        3.53     25.16 o 
   0  10   7        7.78       44.25     27.03 o 
   1  10   7     3936.30     3684.24     90.19 o 
   2  10   7     1667.89     1623.40     99.62 o 
   3  10   7       29.32       10.37     27.96 o 
   4  10   7     1155.06     1106.32     51.24 o 
   5  10   7     1008.82     1008.93     49.86 o 
   6  10   7      783.24      828.66     47.73 o 
   7  10   7        8.05       23.13     28.35 o 
   8  10   7      356.18      401.61     40.01 o 
   9  10   7       19.17        7.82     30.25 o 
 -11  11   7      392.46      406.79     58.27 o 
 -10  11   7       77.73       -7.48     46.41 o 
  -9  11   7      367.80      401.22     70.82 o 
  -8  11   7      197.95      322.54     54.42 o 
  -7  11   7      109.73       80.66     47.12 o 
  -6  11   7       55.30       78.57     42.30 o 
  -5  11   7      290.16      410.79     55.37 o 
  -4  11   7      173.62      200.21     47.37 o 
  -3  11   7       79.98       33.07     39.20 o 
  -2  11   7       41.07       12.06     32.94 o 
  -1  11   7       50.12       72.59     34.04 o 
   0  11   7      294.22      274.89     44.91 o 
   1  11   7       11.85      -23.13     28.14 o 
   2  11   7       48.20       47.81     36.14 o 
   3  11   7      253.82      253.51     35.35 o 
   4  11   7      288.80      285.99     36.55 o 
   5  11   7       15.69       -2.41     28.14 o 
   6  11   7        5.66       36.02     29.37 o 
   7  11   7      155.21      145.57     32.36 o 
   8  11   7       16.73       32.69     36.35 o 
  -9  12   7       11.84       15.33     72.65 o 
  -8  12   7       57.07       34.00     48.60 o 
  -7  12   7       27.34       46.49     42.95 o 
  -6  12   7     3634.81     3609.28    191.99 o 
  -5  12   7     1196.02     1207.87     79.81 o 
  -4  12   7      989.19     1072.40    216.49 o 
  -3  12   7      601.89      620.18     76.02 o 
  -2  12   7     1054.16     1055.81    103.20 o 
  -1  12   7      363.98      392.57     44.61 o 
   0  12   7      226.57      276.27     42.91 o 
   1  12   7     1515.77     1659.67     72.75 o 
   2  12   7     1850.20     1749.91    136.65 o 
   3  12   7       53.51       73.14     36.14 o 
   4  12   7      674.95      667.56     79.98 o 
   5  12   7      684.13      765.76     47.96 o 
  -4  13   7      431.14      427.66    122.89 o 
  -3  13   7      245.81      200.75     52.06 o 
  -2  13   7       54.39       11.20     42.04 o 
  -1  13   7      472.83      435.61     59.57 o 
   0  13   7      177.17      173.30     38.26 o 
   1  13   7       33.10       -8.31     34.66 o 
   2  13   7      340.81      464.94    179.93 o 
 -18   0   8      247.04      247.06     61.71 o 
 -17   0   8     2021.84     1875.51     97.58 o 
 -16   0   8     1437.23     1560.87     87.24 o 
 -15   0   8      210.85      202.93     48.21 o 
 -14   0   8     1381.62     1344.44     98.42 o 
 -13   0   8     4091.25     4138.23    134.74 o 
 -12   0   8     1650.20     1741.15     79.79 o 
 -11   0   8       15.68       16.82     32.81 o 
 -10   0   8     2967.90     2873.10     99.72 o 
  -9   0   8     6447.47     6217.90    170.41 o 
  -8   0   8     3565.78     3532.04    109.37 o 
  -7   0   8      721.17      544.43     39.04 o 
  -6   0   8     3035.62     3141.37     88.56 o 
  -5   0   8     6231.00     6477.38    137.71 o 
  -4   0   8     2648.24     2651.73     68.40 o 
  -3   0   8      302.90      327.37     26.07 o 
  -2   0   8     4496.00     4342.32     98.10 o 
  -1   0   8     5914.69     5833.14    158.71 o 
   0   0   8     2501.85     2182.01     93.57 o 
   1   0   8     2428.78     2334.09    213.12 o 
   2   0   8     3901.15     3727.11    113.76 o 
   3   0   8     7029.21     7113.83    189.60 o 
   4   0   8      193.27      203.30     36.44 o 
   5   0   8      499.49      486.51     46.91 o 
   6   0   8     3134.48     2968.18    103.03 o 
   7   0   8     5365.74     5123.73    152.61 o 
   8   0   8       33.75       21.24     37.37 o 
   9   0   8      185.73      159.51     43.11 o 
  10   0   8     1067.00     1036.83     69.27 o 
  11   0   8      715.90      736.70    127.67 o 
  12   0   8       58.23       36.91     42.10 o 
  13   0   8      915.92      791.58    101.13 o 
  14   0   8     3978.36     4089.66    205.98 o 
 -18   1   8       50.39       43.39     30.45 o 
 -17   1   8       20.54       15.79     31.89 o 
 -16   1   8      419.91      423.83     40.61 o 
 -15   1   8      388.55      377.48     38.45 o 
 -14   1   8       89.85       58.84     29.46 o 
 -13   1   8       78.39      127.39     29.49 o 
 -12   1   8      271.86      338.94     37.24 o 
 -11   1   8      565.35      565.54     36.31 o 
 -10   1   8      174.82      168.19     25.81 o 
  -9   1   8       53.45       54.90     21.15 o 
  -8   1   8      792.00      746.37     34.21 o 
  -7   1   8     1200.72     1109.90     34.22 o 
  -6   1   8      444.62      416.71     21.62 o 
  -5   1   8       68.02       62.63     14.39 o 
  -4   1   8      484.99      477.99     21.54 o 
  -3   1   8      790.54      738.10     27.83 o 
  -2   1   8     2699.41     2781.34     55.83 o 
  -1   1   8     3162.54     3210.14     71.23 o 
   0   1   8     2415.48     2348.08     49.86 o 
   1   1   8      224.40      256.76     24.79 o 
   2   1   8     2104.74     2039.01     54.23 o 
   3   1   8       16.51       26.75     20.63 o 
   4   1   8     1275.53     1282.35     44.93 o 
   5   1   8      872.28      943.85     40.46 o 
   6   1   8       55.23       28.31     23.51 o 
   7   1   8        1.68        9.52     24.75 o 
   8   1   8      455.38      436.64     35.30 o 
   9   1   8     1022.90     1024.77     47.05 o 
  10   1   8        1.49      -20.35     26.98 o 
  11   1   8       27.68       42.24     35.43 o 
  12   1   8      213.45      206.31     81.35 o 
  13   1   8      438.00      444.86     48.65 o 
  14   1   8       27.35       10.14     35.73 o 
 -18   2   8      183.95      169.79     35.68 o 
 -17   2   8      940.16     1020.09     72.42 o 
 -16   2   8      836.82      867.49     64.17 o 
 -15   2   8       47.16       79.82     30.41 o 
 -14   2   8      879.11      920.49     47.38 o 
 -13   2   8     1227.82     1212.03     49.93 o 
 -12   2   8     1245.37     1242.95     48.90 o 
 -11   2   8        5.95       19.91     23.40 o 
 -10   2   8      721.30      711.20     46.52 o 
  -9   2   8      866.22      807.55     37.54 o 
  -8   2   8      929.60      956.72     58.39 o 
  -7   2   8      141.34      141.72     19.35 o 
  -6   2   8     1794.01     1716.14     37.98 o 
  -5   2   8     2203.28     2141.97     42.70 o 
  -4   2   8     1995.03     1925.03     44.29 o 
  -3   2   8      147.11      149.54     20.04 o 
  -2   2   8     3299.68     3345.78     64.20 o 
  -1   2   8     3371.58     3325.46     64.04 o 
   0   2   8     1427.64     1429.91     42.43 o 
   1   2   8       98.78       98.20     17.18 o 
   2   2   8     1646.19     1539.64     64.27 o 
   3   2   8     2801.15     2767.54     77.26 o 
   4   2   8      650.29      659.99     35.72 o 
   5   2   8      542.72      465.67     33.06 o 
   6   2   8     2264.80     2283.59     62.55 o 
   7   2   8     1079.93     1079.02     45.02 o 
   8   2   8       58.58       50.64     26.19 o 
   9   2   8      405.19      428.26     42.63 o 
  10   2   8     1039.21      944.28     56.67 o 
  11   2   8     1253.37     1259.69     75.81 o 
  12   2   8      409.54      416.00     47.88 o 
  13   2   8       44.49       24.26     38.24 o 
  14   2   8      310.23      290.14     55.71 o 
 -18   3   8      934.93      882.35     71.12 o 
 -17   3   8        9.97      -30.17     30.17 o 
 -16   3   8     1263.93     1284.27     87.15 o 
 -15   3   8     1867.75     1896.17     97.95 o 
 -14   3   8     2900.58     2930.27     79.95 o 
 -13   3   8       29.65       29.72     27.28 o 
 -12   3   8     1714.60     1616.54     54.93 o 
 -11   3   8     2501.16     2468.19     66.86 o 
 -10   3   8     2267.04     2195.22     60.59 o 
  -9   3   8      143.66      131.55     24.23 o 
  -8   3   8     2413.02     2309.60     52.57 o 
  -7   3   8     5821.64     5992.54    102.89 o 
  -6   3   8      784.44      748.69     34.39 o 
  -5   3   8       46.93       16.44     16.42 o 
  -4   3   8     2376.71     2286.75     68.70 o 
  -3   3   8     9952.05     9895.81    156.10 o 
  -2   3   8     3075.27     3019.52     60.12 o 
  -1   3   8     1165.99     1157.03     35.00 o 
   0   3   8     3083.44     3036.97     61.08 o 
   1   3   8     4469.73     4385.53     79.84 o 
   2   3   8     1645.20     1634.50     51.39 o 
   3   3   8      330.37      330.14     24.26 o 
   4   3   8     3166.17     3145.99     64.50 o 
   5   3   8     2520.47     2490.71     65.09 o 
   6   3   8       28.52       38.15     29.33 o 
   7   3   8      568.69      561.00     45.27 o 
   8   3   8     2805.98     2777.66     87.06 o 
   9   3   8     1081.58     1072.14     57.22 o 
  10   3   8      109.76       69.29     36.37 o 
  11   3   8      446.93      442.76     70.45 o 
  12   3   8     1375.79     1407.68    126.34 o 
  13   3   8     1230.19     1395.26     68.99 o 
  14   3   8       77.13       62.56     98.24 o 
 -17   4   8       37.72       -7.91     31.14 o 
 -16   4   8        3.47       41.12     32.44 o 
 -15   4   8       49.68       34.82     30.67 o 
 -14   4   8       87.42       72.87     31.04 o 
 -13   4   8        1.77        7.46     27.09 o 
 -12   4   8      441.61      457.10     35.67 o 
 -11   4   8       20.91       30.85     24.28 o 
 -10   4   8      215.88      239.70     28.51 o 
  -9   4   8       84.07       89.72     20.81 o 
  -8   4   8      195.24      185.25     21.56 o 
  -7   4   8       25.03       41.48     20.56 o 
  -6   4   8       86.78       84.31     23.63 o 
  -5   4   8        5.31       -2.67     16.18 o 
  -4   4   8       94.03      111.69     18.74 o 
  -3   4   8       37.28       38.45     17.74 o 
  -2   4   8     1656.57     1623.00     41.92 o 
  -1   4   8      329.16      358.38     23.57 o 
   0   4   8      371.27      396.74     25.20 o 
   1   4   8        4.67       -0.81     17.12 o 
   2   4   8        9.02       -8.62     17.58 o 
   3   4   8      122.81      163.69     21.09 o 
   4   4   8      212.71      203.59     26.70 o 
   5   4   8      100.56       76.81     23.61 o 
   6   4   8        0.15      -28.01     28.01 o 
   7   4   8        0.90       14.68     30.49 o 
   8   4   8      128.57      127.71     36.02 o 
   9   4   8      152.39      105.58     36.95 o 
  10   4   8      137.27       79.69     46.18 o 
  11   4   8       21.79       73.89     39.77 o 
  12   4   8       99.91       73.59     46.87 o 
  13   4   8      221.39      233.75     59.49 o 
 -17   5   8      160.31       48.03     61.53 o 
 -16   5   8       66.96       92.13     38.88 o 
 -15   5   8     1014.82     1034.78     65.09 o 
 -14   5   8      796.92      858.67     48.38 o 
 -13   5   8       40.48       46.62     28.86 o 
 -12   5   8     2359.80     2402.06     74.30 o 
 -11   5   8     2062.69     2068.29     97.39 o 
 -10   5   8      254.52      207.56     27.89 o 
  -9   5   8       23.46        1.01     22.51 o 
  -8   5   8     1765.60     1762.89     64.03 o 
  -7   5   8     2923.40     2855.52     69.27 o 
  -6   5   8     1239.89     1332.47     45.24 o 
  -5   5   8       21.37       79.05     21.31 o 
  -4   5   8      574.14      603.30     29.50 o 
  -3   5   8     2601.91     2590.04     62.88 o 
  -2   5   8     2740.14     2698.61     57.72 o 
  -1   5   8      230.10      246.89     21.67 o 
   0   5   8     1508.92     1471.63     46.58 o 
   1   5   8     1589.52     1644.79     88.50 o 
   2   5   8      405.63      450.99     41.82 o 
   3   5   8     1096.58     1133.77     46.52 o 
   4   5   8     4950.99     4691.43    100.31 o 
   5   5   8     5265.34     4924.80    105.43 o 
   6   5   8      235.78      255.67     29.99 o 
   7   5   8      139.34      126.08     29.37 o 
   8   5   8     1156.79     1220.31     62.85 o 
   9   5   8     2062.73     1950.75     76.98 o 
  10   5   8       37.77       69.77     39.32 o 
  11   5   8       47.17       30.55     54.78 o 
  12   5   8      317.21      341.59     47.54 o 
  13   5   8      906.70      881.05     78.82 o 
 -16   6   8      619.47      682.74     78.51 o 
 -15   6   8        9.93      -19.51     35.05 o 
 -14   6   8      865.65      892.88     65.57 o 
 -13   6   8      801.83      841.66     45.24 o 
 -12   6   8      275.60      395.85     53.88 o 
 -11   6   8      114.77      126.23     42.75 o 
 -10   6   8      729.72      803.95     41.23 o 
  -9   6   8     3456.14     3429.87     81.24 o 
  -8   6   8      540.61      532.40     35.04 o 
  -7   6   8      713.40      645.98     36.35 o 
  -6   6   8     1260.08     1288.00     66.18 o 
  -5   6   8     1179.64     1126.62     42.10 o 
  -4   6   8     4708.61     4619.71     85.46 o 
  -3   6   8        9.72      -17.33     17.33 o 
  -2   6   8     3726.47     3671.75     72.16 o 
  -1   6   8     1533.32     1499.20     49.24 o 
   0   6   8      853.04      881.91     40.28 o 
   1   6   8      368.01      398.88     31.62 o 
   2   6   8     1091.59     1141.75     45.16 o 
   3   6   8     2302.47     2138.28     81.31 o 
   4   6   8      608.42      567.96     37.20 o 
   5   6   8      528.51      498.55     36.26 o 
   6   6   8     1647.29     1618.42     56.25 o 
   7   6   8      720.17      778.62     44.13 o 
   8   6   8        3.02       25.13     31.24 o 
   9   6   8       66.37       91.12     39.35 o 
  10   6   8      896.00      969.95     62.59 o 
  11   6   8      964.33     1130.06     66.60 o 
  12   6   8       34.69      -46.35     46.35 o 
 -15   7   8      466.55      380.19     60.39 o 
 -14   7   8      114.97      135.05     68.74 o 
 -13   7   8       17.57       22.21     42.05 o 
 -12   7   8      395.73      372.72     53.04 o 
 -11   7   8       12.23       65.62     40.04 o 
 -10   7   8      166.25      235.34     30.83 o 
  -9   7   8       41.59       60.79     25.88 o 
  -8   7   8      205.70      242.29     30.04 o 
  -7   7   8       51.91       68.57     25.37 o 
  -6   7   8      194.02      274.63     37.62 o 
  -5   7   8      135.10      161.25     25.07 o 
  -4   7   8       19.72       24.95     25.98 o 
  -3   7   8      220.83      254.62     55.14 o 
  -2   7   8      478.03      515.06     34.19 o 
  -1   7   8        6.94       11.44     22.11 o 
   0   7   8      294.79      325.43     30.73 o 
   1   7   8      338.98      369.04     32.74 o 
   2   7   8     1186.48     1096.32     45.96 o 
   3   7   8      471.27      442.85     34.99 o 
   4   7   8      181.56      169.44     29.13 o 
   5   7   8      148.38      164.90     29.54 o 
   6   7   8        4.35        6.92     26.62 o 
   7   7   8      130.02      147.88     46.31 o 
   8   7   8        3.13       24.14     28.32 o 
   9   7   8      326.49      420.75     40.51 o 
  10   7   8       32.00       30.55     39.38 o 
  11   7   8       20.57       77.03     51.41 o 
 -14   8   8      915.78     1023.95     74.60 o 
 -13   8   8     1387.85     1421.09    137.98 o 
 -12   8   8      480.50      472.23     57.52 o 
 -11   8   8       37.35       36.83     40.00 o 
 -10   8   8     1720.58     1875.90    113.47 o 
  -9   8   8     2663.75     2732.92    121.69 o 
  -8   8   8      355.59      381.16     34.30 o 
  -7   8   8        1.13      -20.48     23.90 o 
  -6   8   8      288.32      225.02     35.44 o 
  -5   8   8     1456.39     1447.86     59.89 o 
  -4   8   8      713.67      735.56     46.95 o 
  -3   8   8       62.02      105.48     26.00 o 
  -2   8   8      685.35      729.46     43.81 o 
  -1   8   8     4040.25     4064.45    132.36 o 
   0   8   8      392.39      443.73     34.58 o 
   1   8   8      102.21      108.19     28.05 o 
   2   8   8     1312.19     1384.11     52.73 o 
   3   8   8     3119.71     3023.57     90.24 o 
   4   8   8      803.95      765.40     43.56 o 
   5   8   8      505.26      542.30     39.44 o 
   6   8   8     1966.41     1929.56     64.67 o 
   7   8   8      970.85      981.69     50.44 o 
   8   8   8       88.15       76.79     31.84 o 
   9   8   8      311.45      333.34     39.02 o 
  10   8   8      786.96      915.12     82.98 o 
 -13   9   8      240.46      270.75     51.25 o 
 -12   9   8        5.02       55.89     40.97 o 
 -11   9   8      186.80      246.90     59.85 o 
 -10   9   8      666.00      675.35     51.34 o 
  -9   9   8      245.43      227.04     49.30 o 
  -8   9   8      704.05      700.79     63.63 o 
  -7   9   8       24.55       40.89     38.98 o 
  -6   9   8       39.64       38.60     31.75 o 
  -5   9   8       19.01       36.49     30.00 o 
  -4   9   8      346.96      389.11     40.01 o 
  -3   9   8      457.96      516.14     43.55 o 
  -2   9   8      291.88      335.71     32.91 o 
  -1   9   8       48.55        8.15     27.98 o 
   0   9   8      686.87      732.14     43.27 o 
   1   9   8      185.73      206.31     40.47 o 
   2   9   8       15.98       47.02     27.84 o 
   3   9   8       73.69       78.79     29.77 o 
   4   9   8     1124.79     1182.12     52.71 o 
   5   9   8      694.85      662.00     43.90 o 
   6   9   8       55.11      122.08     31.81 o 
   7   9   8      105.20       90.34     32.09 o 
   8   9   8      237.27      222.32     35.73 o 
   9   9   8       77.20       52.05     33.65 o 
 -11  10   8       75.62      130.40     49.97 o 
 -10  10   8      351.26      315.41     53.23 o 
  -9  10   8      266.30      334.77    117.44 o 
  -8  10   8      157.64      130.06     46.22 o 
  -7  10   8      146.42      170.46     80.35 o 
  -6  10   8       54.49       91.43     43.46 o 
  -5  10   8       48.45       21.02     85.97 o 
  -4  10   8      545.07      478.14     55.74 o 
  -3  10   8      188.29      163.59     36.38 o 
  -2  10   8      698.64      710.49     45.66 o 
  -1  10   8      676.68      670.68     56.22 o 
   0  10   8      789.99      732.28     49.88 o 
   1  10   8        1.00       -5.26     27.70 o 
   2  10   8      766.05      769.41     46.72 o 
   3  10   8      453.12      414.84     39.11 o 
   4  10   8      285.98      295.38     37.79 o 
   5  10   8       76.74       73.49     31.02 o 
   6  10   8      633.93      683.99     47.64 o 
   7  10   8      844.75      948.70     51.28 o 
   8  10   8        2.68       32.10     35.15 o 
 -10  11   8      698.49      851.49    110.41 o 
  -9  11   8        0.14       48.23     43.72 o 
  -8  11   8     1244.25     1236.10    112.66 o 
  -7  11   8      328.44      354.45     56.61 o 
  -6  11   8       14.18        5.97     55.66 o 
  -5  11   8       32.58       15.43     47.57 o 
  -4  11   8      129.60      184.42     49.11 o 
  -3  11   8     2569.16     2549.06    151.06 o 
  -2  11   8     1021.05      981.83     70.52 o 
  -1  11   8       75.94       98.74     38.01 o 
   0  11   8      984.61     1002.61     51.50 o 
   1  11   8     1272.37     1344.96     57.42 o 
   2  11   8     1608.37     1559.83     60.99 o 
   3  11   8      226.18      187.13     46.69 o 
   4  11   8      609.05      627.34     45.73 o 
   5  11   8      329.00      355.22     39.47 o 
   6  11   8        9.48        3.65     28.99 o 
  -7  12   8        1.28      -31.08     64.21 o 
  -6  12   8       52.21       -6.12     55.03 o 
  -5  12   8       83.84       64.85     46.37 o 
  -4  12   8      306.18      254.74     54.87 o 
  -3  12   8       52.31       52.90     44.69 o 
  -2  12   8       15.27       69.65     43.56 o 
  -1  12   8       35.78       59.19     50.35 o 
   0  12   8        0.18        2.84     38.28 o 
   1  12   8        0.71        6.66     35.86 o 
   2  12   8       82.61       82.28     35.46 o 
   3  12   8        2.72      -10.44     32.17 o 
 -17   1   9     1827.72     1872.90     67.59 o 
 -16   1   9      498.80      500.21     43.70 o 
 -15   1   9      261.44      279.81     37.25 o 
 -14   1   9     2289.68     2345.90     71.31 o 
 -13   1   9     1878.12     1740.98     59.88 o 
 -12   1   9      234.81      268.08     31.75 o 
 -11   1   9      672.02      636.45     38.83 o 
 -10   1   9     3177.25     3254.63     77.90 o 
  -9   1   9      953.73     1085.25     42.50 o 
  -8   1   9      239.50      177.67     24.59 o 
  -7   1   9      431.23      485.34     27.19 o 
  -6   1   9     5872.82     5714.35     99.24 o 
  -5   1   9     2276.11     2279.53     51.48 o 
  -4   1   9       38.26       81.48     17.93 o 
  -3   1   9     2082.13     2049.53     63.00 o 
  -2   1   9      839.08      787.58     36.60 o 
  -1   1   9     9762.29     9920.45    178.79 o 
   0   1   9     3814.34     3887.24     85.25 o 
   1   1   9     7243.51     7372.17    140.30 o 
   2   1   9     5226.87     5322.00    108.49 o 
   3   1   9      310.50      387.01     31.94 o 
   4   1   9        0.39        7.57     23.27 o 
   5   1   9      348.66      371.90     32.23 o 
   6   1   9     6679.89     6336.69    128.26 o 
   7   1   9     1622.03     1535.50     55.08 o 
   8   1   9      924.25      816.87     50.65 o 
   9   1   9     1318.51     1344.77     76.41 o 
  10   1   9     1483.64     1709.92     77.77 o 
  11   1   9      775.28      846.78     68.08 o 
  12   1   9       60.61       89.58     49.19 o 
  13   1   9      307.99      335.86     45.62 o 
 -17   2   9       72.30       99.59     33.37 o 
 -16   2   9     1361.46     1328.97     66.20 o 
 -15   2   9     2018.72     1970.07     67.71 o 
 -14   2   9      772.16      699.60     45.69 o 
 -13   2   9      219.91      196.49     32.14 o 
 -12   2   9     1069.98     1090.04     48.10 o 
 -11   2   9      821.18      882.24     61.02 o 
 -10   2   9      180.55      254.10     29.15 o 
  -9   2   9       48.58       76.10     27.21 o 
  -8   2   9     2024.83     2097.60    105.43 o 
  -7   2   9      974.76      905.09     46.93 o 
  -6   2   9       42.94       52.89     23.63 o 
  -5   2   9      278.74      277.73     22.49 o 
  -4   2   9     1961.92     1914.54     46.70 o 
  -3   2   9     2624.37     2469.66     54.24 o 
  -2   2   9     1076.56     1093.46     41.02 o 
  -1   2   9      113.48      164.88     24.85 o 
   0   2   9     1202.81     1181.39     43.68 o 
   1   2   9     2736.34     2688.49     67.22 o 
   2   2   9      658.50      625.78     35.98 o 
   3   2   9     1589.20     1617.50     60.24 o 
   4   2   9     2136.78     2130.82     61.16 o 
   5   2   9     1573.86     1594.23     53.35 o 
   6   2   9      351.35      349.16     33.13 o 
   7   2   9     1708.47     1677.73     56.12 o 
   8   2   9     1446.93     1423.74     66.40 o 
   9   2   9       96.70      117.71     36.82 o 
  10   2   9       92.99       78.26     37.98 o 
  11   2   9     1300.64     1384.91     69.56 o 
  12   2   9      797.47      828.08     70.66 o 
  13   2   9      126.84      204.52     42.87 o 
 -17   3   9      583.86      592.43     84.62 o 
 -16   3   9      174.11      142.20     35.83 o 
 -15   3   9      277.31      350.83     39.34 o 
 -14   3   9      226.89      199.32     34.79 o 
 -13   3   9      169.07      169.55     32.09 o 
 -12   3   9      317.36      409.90     35.64 o 
 -11   3   9      185.24      205.52     29.45 o 
 -10   3   9     1157.86     1179.91     54.25 o 
  -9   3   9      364.83      375.18     36.26 o 
  -8   3   9      263.45      283.11     27.73 o 
  -7   3   9        2.20      -20.02     20.02 o 
  -6   3   9     1315.72     1231.87     43.06 o 
  -5   3   9      639.17      681.35     44.04 o 
  -4   3   9      346.68      365.17     24.90 o 
  -3   3   9      483.10      488.55     40.29 o 
  -2   3   9      373.38      380.63     24.80 o 
  -1   3   9      310.50      342.80     24.55 o 
   0   3   9      467.32      494.79     28.08 o 
   1   3   9     1825.41     1823.19     54.18 o 
   2   3   9      397.19      447.53     32.65 o 
   3   3   9       77.32       85.07     29.43 o 
   4   3   9        4.37       12.79     24.11 o 
   5   3   9       51.04       50.88     30.88 o 
   6   3   9      208.97      171.09     43.33 o 
   7   3   9      487.82      482.04     44.89 o 
   8   3   9      114.90       84.28     36.59 o 
   9   3   9      120.56      125.37     38.61 o 
  10   3   9       57.83       80.43     37.70 o 
  11   3   9        5.37       21.54     38.23 o 
  12   3   9      617.21      690.76     56.34 o 
  13   3   9      432.52      402.75     90.52 o 
 -16   4   9     1396.59     1607.01     96.56 o 
 -15   4   9      870.69      993.87     53.94 o 
 -14   4   9       58.25       48.28     30.40 o 
 -13   4   9      851.55      887.81     47.22 o 
 -12   4   9     4435.92     4388.27    116.91 o 
 -11   4   9     2240.66     2187.61     74.23 o 
 -10   4   9        4.92      -16.60     27.16 o 
  -9   4   9      906.63      949.14     49.57 o 
  -8   4   9     3046.67     3149.84     75.59 o 
  -7   4   9     3823.77     3914.62     86.80 o 
  -6   4   9      429.10      412.74     30.28 o 
  -5   4   9     3842.92     3724.72     82.65 o 
  -4   4   9     2353.98     2381.99     79.19 o 
  -3   4   9      236.58      279.12     22.84 o 
  -2   4   9     1166.88     1096.13     37.89 o 
  -1   4   9     2396.08     2342.90     53.97 o 
   0   4   9    10937.07    10831.57    210.15 o 
   1   4   9     5010.72     4903.88     90.90 o 
   2   4   9       46.61       60.13     20.65 o 
   3   4   9     1982.86     2074.18     96.82 o 
   4   4   9     3232.93     3208.57    183.48 o 
   5   4   9     2390.09     2238.49     77.37 o 
   6   4   9      138.18      113.86     34.45 o 
   7   4   9     1630.20     1541.08    100.13 o 
   8   4   9     2668.33     2626.44     88.89 o 
   9   4   9      504.41      635.32    126.41 o 
  10   4   9      225.56      261.06     43.49 o 
  11   4   9      519.85      471.80     49.45 o 
  12   4   9      341.88      424.38    130.63 o 
 -16   5   9      468.09      462.75     49.72 o 
 -15   5   9      158.39      171.92     40.26 o 
 -14   5   9      302.72      277.14     43.24 o 
 -13   5   9      453.38      626.45     50.78 o 
 -12   5   9        7.18       13.54     32.02 o 
 -11   5   9       46.59       24.20     41.79 o 
 -10   5   9      318.47      446.48     43.26 o 
  -9   5   9     1417.15     1414.96     50.14 o 
  -8   5   9        1.37      -21.63     21.63 o 
  -7   5   9       39.61       25.72     22.48 o 
  -6   5   9       28.14       22.15     22.42 o 
  -5   5   9      329.75      368.43     34.54 o 
  -4   5   9      581.36      566.79     29.57 o 
  -3   5   9       31.05       61.87     19.14 o 
  -2   5   9      758.07      729.60     31.98 o 
  -1   5   9       80.77      103.70     20.20 o 
   0   5   9      388.59      398.67     31.19 o 
   1   5   9      101.50      111.68     24.82 o 
   2   5   9      865.37      915.61     41.39 o 
   3   5   9     1625.86     1447.06     50.65 o 
   4   5   9       84.81       49.36     32.09 o 
   5   5   9     1018.94      920.30     54.25 o 
   6   5   9      490.80      512.12     46.22 o 
   7   5   9        3.47       -5.03     32.72 o 
   8   5   9       28.12       47.81     37.93 o 
   9   5   9      426.45      421.46     50.13 o 
  10   5   9       83.20       91.49     44.94 o 
  11   5   9        1.13       20.91     40.89 o 
  12   5   9      151.66      180.94     46.17 o 
 -15   6   9      812.70      849.86     71.60 o 
 -14   6   9      265.36      213.60     51.17 o 
 -13   6   9       19.87        3.03     33.44 o 
 -12   6   9     1990.41     1969.96     75.27 o 
 -11   6   9      541.30      519.05     45.81 o 
 -10   6   9       17.64      -13.30     34.43 o 
  -9   6   9       98.90       90.01     31.33 o 
  -8   6   9     1383.60     1309.21     49.07 o 
  -7   6   9     1695.28     1715.20     54.90 o 
  -6   6   9       12.09       41.72     28.20 o 
  -5   6   9     2099.58     2141.94     82.76 o 
  -4   6   9      240.78      286.95     28.69 o 
  -3   6   9      517.16      526.87     30.29 o 
  -2   6   9      124.76      115.91     25.36 o 
  -1   6   9      399.39      429.37     40.97 o 
   0   6   9      807.95      811.37     54.30 o 
   1   6   9      507.26      535.24     36.31 o 
   2   6   9      121.03       97.12     27.08 o 
   3   6   9      547.43      613.81     39.86 o 
   4   6   9      254.78      323.38     34.59 o 
   5   6   9      264.76      299.89     33.66 o 
   6   6   9      182.20      177.87     39.71 o 
   7   6   9      672.02      629.47     53.25 o 
   8   6   9     1728.12     1617.22    107.92 o 
   9   6   9      415.95      403.20     49.98 o 
  10   6   9      375.29      321.00     49.36 o 
  11   6   9      168.64       88.60     43.95 o 
 -14   7   9     1912.87     1971.90     98.68 o 
 -13   7   9      868.27      927.35    159.88 o 
 -12   7   9      135.33      110.27     44.16 o 
 -11   7   9      303.87      340.90     41.75 o 
 -10   7   9     3262.21     3194.10     94.38 o 
  -9   7   9      934.74     1050.47     47.14 o 
  -8   7   9        8.96       23.16     26.07 o 
  -7   7   9     1753.25     1795.10     56.86 o 
  -6   7   9     3133.94     3221.26     79.78 o 
  -5   7   9     1857.83     1711.14     65.57 o 
  -4   7   9      408.00      327.79     57.27 o 
  -3   7   9     1036.61     1091.94     52.37 o 
  -2   7   9     1639.81     1864.27     58.49 o 
  -1   7   9     1314.88     1378.00     51.79 o 
   0   7   9        0.02      -12.08     24.35 o 
   1   7   9     1309.56     1254.43     74.58 o 
   2   7   9     1924.69     1924.65     61.45 o 
   3   7   9     1700.65     1596.66     57.11 o 
   4   7   9        0.96      -41.56     41.56 o 
   5   7   9     1431.81     1544.31     57.98 o 
   6   7   9     2669.04     2660.17     84.37 o 
   7   7   9      489.21      479.19     50.63 o 
   8   7   9       98.35      165.57     42.82 o 
   9   7   9      469.49      506.76     84.57 o 
  10   7   9     1009.70      986.52    165.12 o 
 -13   8   9        0.35       -9.43     54.04 o 
 -12   8   9        0.24       37.17     41.12 o 
 -11   8   9        2.74       18.06     43.11 o 
 -10   8   9       46.84        9.06     31.93 o 
  -9   8   9        3.26       36.98     26.80 o 
  -8   8   9        7.56       27.85     31.56 o 
  -7   8   9       18.41       20.26     31.37 o 
  -6   8   9       10.67       35.59     31.16 o 
  -5   8   9       26.01       19.69     30.10 o 
  -4   8   9        5.10      -13.15     45.17 o 
  -3   8   9       10.29       21.83     29.13 o 
  -2   8   9       12.22       17.18     29.57 o 
  -1   8   9      231.23      239.60     31.62 o 
   0   8   9        0.27       13.59     25.87 o 
   1   8   9      141.85      133.05     29.19 o 
   2   8   9       31.36       33.57     26.99 o 
   3   8   9        1.44       25.61     27.47 o 
   4   8   9       64.79       16.70     29.13 o 
   5   8   9       96.06       85.80     30.37 o 
   6   8   9      118.06      128.57     32.68 o 
   7   8   9      106.33      142.77     48.14 o 
   8   8   9      214.47      201.67     45.66 o 
   9   8   9       34.54       60.50     40.99 o 
 -12   9   9      247.92      357.84     54.66 o 
 -11   9   9      429.32      342.83     72.72 o 
 -10   9   9     1721.13     1633.07     87.27 o 
  -9   9   9      680.06      602.29     61.99 o 
  -8   9   9       58.59       97.12     74.65 o 
  -7   9   9      665.60      741.73     66.17 o 
  -6   9   9     1195.53     1219.63     60.05 o 
  -5   9   9      335.14      432.27     51.20 o 
  -4   9   9      227.64      228.85     45.35 o 
  -3   9   9     1437.01     1374.51     64.14 o 
  -2   9   9     2489.09     2503.04     76.22 o 
  -1   9   9      764.38      731.94     44.53 o 
   0   9   9      157.15      154.51     32.06 o 
   1   9   9      521.73      592.58     52.43 o 
   2   9   9     1420.45     1438.43     83.45 o 
   3   9   9      315.32      370.40     38.38 o 
   4   9   9       44.60       63.91     30.83 o 
   5   9   9      758.38      819.30     49.52 o 
   6   9   9      737.99      693.49     47.47 o 
   7   9   9      612.45      611.27     49.45 o 
   8   9   9      221.24      301.41     52.50 o 
 -10  10   9       72.08       26.19     43.62 o 
  -9  10   9      574.71      611.35     79.78 o 
  -8  10   9      982.73      905.77    109.25 o 
  -7  10   9      579.37      564.05     93.00 o 
  -6  10   9       53.09       58.01     42.54 o 
  -5  10   9      155.68      176.32     46.70 o 
  -4  10   9      898.98      997.54     59.60 o 
  -3  10   9      738.39      782.35     54.49 o 
  -2  10   9       83.65       76.27     36.67 o 
  -1  10   9      250.75      339.84     39.30 o 
   0  10   9      554.89      545.36     42.42 o 
   1  10   9       23.96      -27.53     29.51 o 
   2  10   9        7.06       14.30     29.60 o 
   3  10   9      277.48      325.48     38.74 o 
   4  10   9     1248.71     1305.57     78.19 o 
   5  10   9      400.10      412.63     41.56 o 
   6  10   9      118.21      169.30     37.45 o 
  -8  11   9       19.37        4.92     65.96 o 
  -7  11   9        1.37      -30.68     42.64 o 
  -6  11   9       18.61       10.81     75.35 o 
  -5  11   9      451.40      463.23     83.48 o 
  -4  11   9      179.75      122.76     46.77 o 
  -3  11   9       63.74      134.09     62.69 o 
  -2  11   9        2.78        9.75     56.75 o 
  -1  11   9      100.59      129.74     45.70 o 
   0  11   9        5.13      -27.68     27.68 o 
   1  11   9       17.73       14.20     29.49 o 
   2  11   9        2.68       10.67     38.33 o 
   3  11   9      223.64      238.33     36.14 o 
   4  11   9        5.03      -18.96     51.73 o 
 -16   0  10      369.19      399.54     67.23 o 
 -15   0  10      826.14      766.77    104.33 o 
 -14   0  10     3015.90     3101.81    120.04 o 
 -13   0  10      875.36     1046.42     70.92 o 
 -12   0  10        2.01      -36.64     36.64 o 
 -11   0  10     2969.48     3064.55    242.59 o 
 -10   0  10     4619.00     4247.44    134.32 o 
  -9   0  10      102.99      101.40     85.20 o 
  -8   0  10     1020.06      834.75     80.10 o 
  -7   0  10     2526.74     2634.72    136.15 o 
  -6   0  10     4501.94     4493.28    149.05 o 
  -5   0  10     2568.33     2607.61     92.93 o 
  -4   0  10     1427.67     1427.00     82.67 o 
  -3   0  10     3777.53     3612.05    117.53 o 
  -2   0  10       59.97       60.16     33.79 o 
  -1   0  10     1052.84      980.04     74.30 o 
   0   0  10      492.59      554.46     57.70 o 
   1   0  10     1510.98     1495.21     72.39 o 
   2   0  10     4727.25     4543.86    187.98 o 
   3   0  10     1607.53     1566.74     75.87 o 
   4   0  10     1694.74     1650.63     79.28 o 
   5   0  10     1804.31     1783.83    206.16 o 
   6   0  10     2294.20     2296.29    125.81 o 
   7   0  10      244.94      273.94     50.88 o 
   8   0  10      729.84      747.95     70.36 o 
   9   0  10     3387.03     3394.27    150.21 o 
  10   0  10     1270.44     1336.07     80.87 o 
  11   0  10       11.53       48.38     67.65 o 
  12   0  10      367.21      325.88     77.50 o 
 -16   1  10      343.04      259.91     37.81 o 
 -15   1  10      117.71      108.92     33.25 o 
 -14   1  10       16.33      -28.76     28.76 o 
 -13   1  10      342.79      288.46     35.54 o 
 -12   1  10     1074.94     1168.89     50.77 o 
 -11   1  10      230.83      302.29     32.22 o 
 -10   1  10       50.18       84.79     30.97 o 
  -9   1  10      308.65      293.24     35.11 o 
  -8   1  10      271.55      372.41     35.31 o 
  -7   1  10       80.61       56.12     66.77 o 
  -6   1  10       58.89       96.97     27.39 o 
  -5   1  10      713.89      706.52     36.47 o 
  -4   1  10       93.47       74.57     24.01 o 
  -3   1  10      179.49      208.03     26.90 o 
  -2   1  10      123.70      129.07     25.02 o 
  -1   1  10      748.26      682.61     38.08 o 
   0   1  10       12.64       19.36     23.52 o 
   1   1  10      213.83      262.69     29.84 o 
   2   1  10      181.83      197.41     40.09 o 
   3   1  10      300.44      279.12     31.75 o 
   4   1  10      993.20      885.51     52.75 o 
   5   1  10      220.57      214.55     31.11 o 
   6   1  10       17.32       49.25     28.78 o 
   7   1  10      157.57      191.15     33.76 o 
   8   1  10      639.99      622.99     43.54 o 
   9   1  10       20.38       17.17     35.90 o 
  10   1  10      231.29      190.74     47.28 o 
  11   1  10      333.12      324.29     47.12 o 
  12   1  10       41.63       13.30     43.30 o 
 -16   2  10       69.44       38.48     31.30 o 
 -15   2  10      145.62       95.24     39.61 o 
 -14   2  10     2047.37     2161.65     69.57 o 
 -13   2  10      634.72      657.67     50.39 o 
 -12   2  10      253.09      368.69     42.01 o 
 -11   2  10      884.87      889.55     52.07 o 
 -10   2  10     2462.57     2198.75     74.24 o 
  -9   2  10      521.67      579.89     42.98 o 
  -8   2  10      317.61      312.07     34.88 o 
  -7   2  10     1014.31     1083.81     42.85 o 
  -6   2  10      703.47      780.96     36.79 o 
  -5   2  10      647.81      630.65     38.17 o 
  -4   2  10        4.68       12.16     21.72 o 
  -3   2  10     5376.42     5218.05    108.22 o 
  -2   2  10      760.88      743.86     39.10 o 
  -1   2  10      259.12      279.30     29.79 o 
   0   2  10      233.56      273.67     30.11 o 
   1   2  10      692.84      710.33     39.30 o 
   2   2  10     2786.77     2701.43     71.32 o 
   3   2  10      132.34      166.73     29.50 o 
   4   2  10     1053.40     1073.34     81.28 o 
   5   2  10     1318.37     1403.38     53.21 o 
   6   2  10      562.70      524.55     46.65 o 
   7   2  10      197.31      168.14     38.86 o 
   8   2  10      479.08      575.25     50.34 o 
   9   2  10      869.10      900.21     60.51 o 
  10   2  10      366.34      300.47     46.03 o 
  11   2  10        0.09       14.03     37.40 o 
 -16   3  10      456.98      449.08     46.72 o 
 -15   3  10     1369.62     1315.45     67.54 o 
 -14   3  10        2.82      -16.84     34.66 o 
 -13   3  10     1282.03     1232.19     62.59 o 
 -12   3  10     2179.20     2203.28     78.03 o 
 -11   3  10      599.26      672.44     48.04 o 
 -10   3  10      747.10      745.93     97.43 o 
  -9   3  10     2778.72     2688.14     82.23 o 
  -8   3  10     2659.72     2627.77     79.76 o 
  -7   3  10       92.57       97.08     29.95 o 
  -6   3  10      256.24      268.21     28.11 o 
  -5   3  10     3274.55     3261.10     76.40 o 
  -4   3  10     2453.04     2409.07     56.10 o 
  -3   3  10      129.54      168.20     25.91 o 
  -2   3  10      505.93      540.49     35.71 o 
  -1   3  10     1563.45     1606.30     53.22 o 
   0   3  10      843.12      808.59     56.43 o 
   1   3  10      707.72      684.55     41.66 o 
   2   3  10      283.56      296.09     30.68 o 
   3   3  10     3158.49     3161.43     87.00 o 
   4   3  10     3138.93     3128.97    132.28 o 
   5   3  10       90.43      111.86     35.56 o 
   6   3  10      894.02      783.49     70.93 o 
   7   3  10     1767.38     1608.13    140.48 o 
   8   3  10     1964.93     1859.89     76.83 o 
   9   3  10      447.57      405.83     48.57 o 
  10   3  10     1460.85     1424.43     70.85 o 
  11   3  10      954.40     1031.13     64.14 o 
 -15   4  10        2.01      -34.21     34.21 o 
 -14   4  10       94.16      174.57     39.80 o 
 -13   4  10       45.26        7.86     34.28 o 
 -12   4  10       65.98       48.02     39.03 o 
 -11   4  10        3.67       20.90     31.55 o 
 -10   4  10        1.08        3.76     28.85 o 
  -9   4  10       11.19       -8.27     27.30 o 
  -8   4  10      146.85      177.04     27.51 o 
  -7   4  10      138.59      115.75     26.33 o 
  -6   4  10      318.91      331.65     30.21 o 
  -5   4  10       71.99      108.20     24.58 o 
  -4   4  10      164.51      126.15     22.48 o 
  -3   4  10     1099.39     1018.30     43.51 o 
  -2   4  10      123.00      145.45     22.40 o 
  -1   4  10       15.00       -7.97     23.44 o 
   0   4  10        2.52       33.89     25.37 o 
   1   4  10       63.49      108.30     25.92 o 
   2   4  10       83.58       59.72     31.82 o 
   3   4  10        9.09      -20.23     30.08 o 
   4   4  10      110.76       58.91     34.79 o 
   5   4  10       10.56      -32.54     32.60 o 
   6   4  10       15.13       17.27     33.79 o 
   7   4  10       35.74      -14.12     65.36 o 
   8   4  10        1.57      -11.14     35.55 o 
   9   4  10      105.00      150.46     42.36 o 
  10   4  10       64.47      111.79     38.83 o 
  11   4  10       28.92       41.90     36.38 o 
 -15   5  10      680.81      809.14     57.28 o 
 -14   5  10      244.31      176.10     41.09 o 
 -13   5  10     2010.80     2184.39    130.06 o 
 -12   5  10     3796.03     3798.29    108.84 o 
 -11   5  10       65.73       18.63     31.99 o 
 -10   5  10       32.39       57.29     32.39 o 
  -9   5  10     1869.97     1788.40    101.82 o 
  -8   5  10     3559.30     3488.97     84.10 o 
  -7   5  10      747.13      784.21     42.87 o 
  -6   5  10      163.50      220.89     29.10 o 
  -5   5  10     1519.53     1596.99     52.88 o 
  -4   5  10     2264.70     2243.83    104.28 o 
  -3   5  10      935.26      961.90     55.56 o 
  -2   5  10     2048.75     2070.55     52.67 o 
  -1   5  10     2030.95     1937.85     73.84 o 
   0   5  10      841.76      914.03     51.75 o 
   1   5  10     2103.30     2036.99     95.95 o 
   2   5  10      362.21      358.37     40.49 o 
   3   5  10     3537.92     3537.81    103.64 o 
   4   5  10     1135.49     1089.85     59.34 o 
   5   5  10        2.12       -5.23     33.65 o 
   6   5  10      267.15      248.92     53.02 o 
   7   5  10      718.50      649.39     57.53 o 
   8   5  10     1486.68     1374.18     95.91 o 
   9   5  10      101.66       80.39     42.66 o 
  10   5  10     1246.72     1492.05     75.69 o 
 -14   6  10     1331.47     1373.48     67.40 o 
 -13   6  10      215.97      160.46     39.82 o 
 -12   6  10       29.68       37.83     34.21 o 
 -11   6  10      588.39      622.92     49.83 o 
 -10   6  10     2288.70     2266.07     79.65 o 
  -9   6  10      472.26      514.35     47.39 o 
  -8   6  10       35.56       60.01     26.59 o 
  -7   6  10      890.05      904.58     44.10 o 
  -6   6  10      135.21      155.98     28.86 o 
  -5   6  10      127.49       83.04     26.34 o 
  -4   6  10      645.82      689.61     38.61 o 
  -3   6  10     2731.29     2775.04     83.98 o 
  -2   6  10      993.28     1029.05     45.92 o 
  -1   6  10      285.21      308.40     32.73 o 
   0   6  10      284.40      362.57     43.30 o 
   1   6  10     1283.15     1377.69     52.79 o 
   2   6  10     1219.99     1178.76     61.96 o 
   3   6  10      144.07      137.34     39.49 o 
   4   6  10       81.91       66.56     46.95 o 
   5   6  10     1267.30     1316.21     68.39 o 
   6   6  10      989.47      899.40     60.90 o 
   7   6  10       61.81       98.70     40.50 o 
   8   6  10      194.00      247.43     45.67 o 
   9   6  10      852.32      904.10     63.93 o 
 -13   7  10       73.48       99.58     78.27 o 
 -12   7  10      375.62      352.63     44.55 o 
 -11   7  10       61.14       36.61     34.26 o 
 -10   7  10       34.91        6.31     46.30 o 
  -9   7  10      134.91      158.44     31.06 o 
  -8   7  10      141.37      194.20     30.51 o 
  -7   7  10       27.09        4.60     36.06 o 
  -6   7  10        1.79        1.06     30.83 o 
  -5   7  10      262.65      307.63     54.61 o 
  -4   7  10      875.81      882.90     52.55 o 
  -3   7  10      143.55      186.30     38.28 o 
  -2   7  10       64.47       49.04     26.85 o 
  -1   7  10     1069.99     1098.78     61.15 o 
   0   7  10       48.03       13.51     26.59 o 
   1   7  10        2.57       38.70     27.20 o 
   2   7  10       65.27       78.19     29.73 o 
   3   7  10     1243.07     1041.70     62.13 o 
   4   7  10      250.07      294.56     45.26 o 
   5   7  10       63.18       37.36     39.22 o 
   6   7  10      308.98      297.68     46.93 o 
   7   7  10       24.94       29.08     39.04 o 
   8   7  10      256.54      192.43     95.36 o 
 -12   8  10       59.20       98.95     55.77 o 
 -11   8  10     1469.55     1602.65     86.09 o 
 -10   8  10     1498.58     1620.50     70.19 o 
  -9   8  10      557.81      500.09     46.84 o 
  -8   8  10      251.37      272.14     49.52 o 
  -7   8  10     2402.33     2415.75    141.41 o 
  -6   8  10     2577.30     2765.50    111.65 o 
  -5   8  10      609.00      599.71     48.42 o 
  -4   8  10      437.69      476.78     45.34 o 
  -3   8  10     1883.94     1892.16     73.84 o 
  -2   8  10     2012.80     1998.52     64.66 o 
  -1   8  10      257.46      240.37     33.36 o 
   0   8  10      342.37      378.59     36.69 o 
   1   8  10     2297.76     2368.36     82.41 o 
   2   8  10     2059.07     2244.49    114.63 o 
   3   8  10       57.83       83.13     31.74 o 
   4   8  10     1365.75     1499.73     62.41 o 
   5   8  10     1175.18     1154.94     66.45 o 
   6   8  10      925.72     1041.15     64.81 o 
   7   8  10      292.82      284.48     46.68 o 
 -10   9  10       17.14       42.55     54.71 o 
  -9   9  10      234.12      267.32     50.77 o 
  -8   9  10      464.80      392.67     68.00 o 
  -7   9  10       35.49       39.55     35.34 o 
  -6   9  10       52.87       16.67     42.22 o 
  -5   9  10      279.63      326.84     43.81 o 
  -4   9  10      177.63      157.72     38.70 o 
  -3   9  10        1.21       -1.06     33.90 o 
  -2   9  10       47.80       65.82     34.88 o 
  -1   9  10      495.13      492.79     40.72 o 
   0   9  10      513.38      556.09     42.75 o 
   1   9  10        0.12       -0.24     32.20 o 
   2   9  10       11.19        6.02     30.05 o 
   3   9  10      331.75      404.20     54.04 o 
   4   9  10      109.06      116.39     33.81 o 
   5   9  10       42.53       18.13     48.09 o 
   6   9  10       29.00       51.41     67.58 o 
  -8  10  10      112.03      122.80     60.76 o 
  -7  10  10      921.15      961.57    162.91 o 
  -6  10  10     1307.47     1214.46    109.85 o 
  -5  10  10      775.03      735.01    109.00 o 
  -4  10  10        8.69       16.38     36.14 o 
  -3  10  10      245.85      224.13     60.14 o 
  -2  10  10      123.63       54.97     54.16 o 
  -1  10  10      164.91      198.64     51.84 o 
   0  10  10        2.31      -28.62     28.62 o 
   1  10  10     1219.36     1195.33     55.99 o 
   2  10  10      136.09      124.17     33.03 o 
   3  10  10        3.35       84.60     32.26 o 
   4  10  10       81.99       88.63     54.46 o 
  -4  11  10     1422.96     1497.07    121.87 o 
  -3  11  10      338.19      433.20     84.39 o 
  -2  11  10      374.81      427.72     59.83 o 
  -1  11  10     1241.04     1362.98     85.27 o 
 -15   1  11     1021.90     1030.56     60.27 o 
 -14   1  11      761.58      847.00     56.93 o 
 -13   1  11       18.45       69.05     34.82 o 
 -12   1  11      276.84      335.51     54.24 o 
 -11   1  11     3008.73     2903.85    110.97 o 
 -10   1  11     2673.92     2411.56     98.33 o 
  -9   1  11       50.62       53.40     37.47 o 
  -8   1  11     1059.66     1096.18    119.24 o 
  -7   1  11     3639.67     3569.70    172.16 o 
  -6   1  11     1022.49     1033.88     50.65 o 
  -5   1  11       32.53       11.08     23.50 o 
  -4   1  11     2655.59     2548.33     69.26 o 
  -3   1  11     2791.85     2726.33     72.13 o 
  -2   1  11       19.84       56.44     26.29 o 
  -1   1  11      361.05      370.10     34.33 o 
   0   1  11     1994.70     1996.66     61.92 o 
   1   1  11     2222.10     2101.94     98.40 o 
   2   1  11      625.72      593.49     39.74 o 
   3   1  11      693.36      671.91     42.54 o 
   4   1  11     1512.21     1559.79     57.78 o 
   5   1  11     1070.33     1020.34     50.73 o 
   6   1  11      399.65      382.57     46.48 o 
   7   1  11       55.65       30.52     31.89 o 
   8   1  11     1141.07     1220.01    129.78 o 
   9   1  11     1039.87     1060.81     64.41 o 
  10   1  11      135.55      170.84     40.31 o 
 -15   2  11       22.50        7.05     53.95 o 
 -14   2  11      188.23      118.42     42.20 o 
 -13   2  11      572.53      567.49     49.28 o 
 -12   2  11      456.04      392.79     44.53 o 
 -11   2  11      216.27      199.64     37.64 o 
 -10   2  11     1450.57     1389.46     60.69 o 
  -9   2  11     3987.76     3906.74    131.02 o 
  -8   2  11     2211.16     2102.82     89.65 o 
  -7   2  11        2.73       -8.83     32.85 o 
  -6   2  11     1849.54     1658.98     63.94 o 
  -5   2  11     1655.92     1614.64     62.63 o 
  -4   2  11      310.58      336.34     42.54 o 
  -3   2  11       26.72       28.68     25.44 o 
  -2   2  11     3840.85     3768.86    100.68 o 
  -1   2  11     1377.45     1468.35     53.52 o 
   0   2  11       12.44        3.21     25.69 o 
   1   2  11      191.77      184.10     31.34 o 
   2   2  11      683.29      677.85     41.82 o 
   3   2  11      914.25      936.37     47.49 o 
   4   2  11      547.63      546.55     48.64 o 
   5   2  11      136.39      106.51     39.26 o 
   6   2  11      716.31      840.24     91.43 o 
   7   2  11      550.10      501.43     50.21 o 
   8   2  11      218.15      221.05     43.13 o 
   9   2  11      133.08       78.04     52.60 o 
  10   2  11      260.46      258.61     44.21 o 
 -15   3  11      765.57      815.07     67.66 o 
 -14   3  11      113.39       59.87     36.75 o 
 -13   3  11       21.62       -3.77     42.01 o 
 -12   3  11        9.07       -5.76     33.60 o 
 -11   3  11      226.83      328.98     42.25 o 
 -10   3  11      459.58      431.04     55.68 o 
  -9   3  11       77.45       80.13     34.29 o 
  -8   3  11     1015.60     1040.65     51.55 o 
  -7   3  11      299.83      309.42     37.22 o 
  -6   3  11      135.13       97.03     30.65 o 
  -5   3  11       49.16       53.30     29.09 o 
  -4   3  11      992.98      957.81     44.01 o 
  -3   3  11     1791.71     1766.85     58.00 o 
  -2   3  11      441.18      449.68     46.54 o 
  -1   3  11      490.47      552.87     56.00 o 
   0   3  11        6.56      -24.34     24.34 o 
   1   3  11      346.72      399.29     35.97 o 
   2   3  11      600.00      603.65     40.28 o 
   3   3  11      127.44       98.63     36.93 o 
   4   3  11      837.29      758.39     54.11 o 
   5   3  11       27.90        5.56     33.78 o 
   6   3  11       54.11       87.87     37.67 o 
   7   3  11       15.23       20.98     36.17 o 
   8   3  11      410.90      385.24     48.88 o 
   9   3  11      384.90      393.68     59.31 o 
  10   3  11      387.89      341.79     57.28 o 
 -14   4  11      207.77      247.77     41.56 o 
 -13   4  11     1318.88     1320.44    121.36 o 
 -12   4  11     4329.82     4331.47    196.30 o 
 -11   4  11      142.56      213.93     38.76 o 
 -10   4  11      379.68      390.15     42.72 o 
  -9   4  11     1127.05     1211.26     58.68 o 
  -8   4  11      886.49      856.91     90.17 o 
  -7   4  11      100.32       99.98     26.84 o 
  -6   4  11     2377.55     2436.09     95.80 o 
  -5   4  11     4134.80     3964.42    161.40 o 
  -4   4  11      111.17      150.21     46.26 o 
  -3   4  11      112.64      125.27     28.10 o 
  -2   4  11     1502.28     1531.82     61.08 o 
  -1   4  11     3856.04     3609.38    102.33 o 
   0   4  11      165.00      156.01     35.59 o 
   1   4  11      330.02      288.03     39.80 o 
   2   4  11      664.55      681.61     55.24 o 
   3   4  11     1862.68     1854.01     75.02 o 
   4   4  11      359.73      314.08     44.64 o 
   5   4  11      719.52      685.12     54.99 o 
   6   4  11     1685.46     1680.43     74.87 o 
   7   4  11     1043.73     1114.52     64.64 o 
   8   4  11      254.38      201.80     46.19 o 
   9   4  11      865.03      923.53     67.11 o 
 -14   5  11       19.60       61.66     34.89 o 
 -13   5  11      104.27      199.83     41.29 o 
 -12   5  11      201.96      218.71     51.68 o 
 -11   5  11      434.07      469.92     46.18 o 
 -10   5  11      110.09       68.70     34.33 o 
  -9   5  11       97.05       96.27     34.04 o 
  -8   5  11      483.86      485.37     43.24 o 
  -7   5  11     1567.11     1622.74     56.65 o 
  -6   5  11       93.99      151.89     47.56 o 
  -5   5  11      398.31      384.02     33.51 o 
  -4   5  11      714.08      741.77     48.64 o 
  -3   5  11     1193.90     1120.08     48.58 o 
  -2   5  11     1150.59     1127.63     74.88 o 
  -1   5  11       43.12       46.99     32.28 o 
   0   5  11     1308.63     1354.32     96.24 o 
   1   5  11       31.13       25.68     33.62 o 
   2   5  11       12.00      -30.69     31.98 o 
   3   5  11      151.74       91.41     45.49 o 
   4   5  11       32.07       71.24     37.46 o 
   5   5  11      385.61      411.19     49.33 o 
   6   5  11        0.77       -8.87     36.17 o 
   7   5  11      129.68      126.98     48.91 o 
   8   5  11      242.80      277.18     43.52 o 
 -13   6  11     1508.38     1624.26     72.39 o 
 -12   6  11      248.12      346.71     44.66 o 
 -11   6  11        1.49       -7.11     37.24 o 
 -10   6  11      279.04      348.14     56.07 o 
  -9   6  11     2477.76     2584.88     86.23 o 
  -8   6  11      708.73      718.36     44.45 o 
  -7   6  11        4.77       -5.27     25.65 o 
  -6   6  11      612.09      576.27     40.03 o 
  -5   6  11      828.01      938.43     55.08 o 
  -4   6  11      926.28      842.80     80.45 o 
  -3   6  11       42.19       47.03     40.63 o 
  -2   6  11      679.40      635.60     51.09 o 
  -1   6  11      675.00      616.90     64.27 o 
   0   6  11      490.42      525.44     69.59 o 
   1   6  11      121.81      137.99     40.02 o 
   2   6  11     1074.30     1029.32     62.96 o 
   3   6  11     1672.81     1562.15     78.28 o 
   4   6  11     1243.05     1233.55     68.23 o 
   5   6  11       22.82      -43.72     43.72 o 
   6   6  11      710.60      678.62     58.23 o 
   7   6  11      320.89      354.82     47.86 o 
   8   6  11      476.76      407.60     86.64 o 
 -12   7  11      196.23      243.78     46.72 o 
 -11   7  11     2223.79     2233.06    107.75 o 
 -10   7  11     1298.24     1352.53     72.74 o 
  -9   7  11       13.16       56.23     33.85 o 
  -8   7  11      970.65     1046.92     60.30 o 
  -7   7  11     1818.59     1864.51     75.47 o 
  -6   7  11      596.77      634.65     64.72 o 
  -5   7  11       26.09       40.49     34.72 o 
  -4   7  11     1172.10     1215.68    115.40 o 
  -3   7  11      915.57     1071.72     69.87 o 
  -2   7  11      738.68      706.95     43.81 o 
  -1   7  11       15.61       18.55     35.60 o 
   0   7  11     2360.90     2182.10     84.55 o 
   1   7  11      963.04      984.19     62.47 o 
   2   7  11       10.38      -16.18     37.13 o 
   3   7  11        4.12      -36.07     36.07 o 
   4   7  11      454.41      477.15     52.69 o 
   5   7  11     4147.74     4045.97    151.54 o 
   6   7  11      415.31      454.58     53.41 o 
 -10   8  11        7.14      -14.20     53.38 o 
  -9   8  11        1.65      -28.98     42.30 o 
  -8   8  11       35.13       86.66     39.49 o 
  -7   8  11        6.28       36.62     37.15 o 
  -6   8  11       49.59       94.81     38.13 o 
  -5   8  11       42.86       52.27     41.21 o 
  -4   8  11        0.07       19.87     61.39 o 
  -3   8  11       56.41       70.89     36.09 o 
  -2   8  11       40.42       16.74     34.57 o 
  -1   8  11       19.95       20.06     28.13 o 
   0   8  11       53.93        4.23     29.50 o 
   1   8  11      538.08      525.46     92.80 o 
   2   8  11       36.40       -1.16     36.78 o 
   3   8  11       62.89       25.29     37.21 o 
   4   8  11       30.30       37.12     38.40 o 
   5   8  11       59.56       35.93     45.10 o 
  -8   9  11      452.80      429.93     59.66 o 
  -7   9  11      862.31      814.66     76.66 o 
  -6   9  11      581.24      648.35     88.65 o 
  -5   9  11       39.34       52.13     35.17 o 
  -4   9  11      361.30      400.70     76.88 o 
  -3   9  11     1043.89     1112.83     64.52 o 
  -2   9  11      256.95      198.43     41.16 o 
  -1   9  11       18.74       44.53     36.33 o 
   0   9  11      671.70      650.37     61.28 o 
   1   9  11     2293.49     2217.67    100.28 o 
   2   9  11       76.93       76.28     39.39 o 
   3   9  11       75.78       47.87     62.03 o 
  -4  10  11      270.39      381.14     63.15 o 
  -3  10  11        1.86      -40.27     40.27 o 
  -2  10  11      181.83      131.62     51.44 o 
  -1  10  11     1429.27     1458.76    108.23 o 
 -13   0  12      118.15      230.81     66.67 o 
 -12   0  12     1947.49     1962.41    131.86 o 
 -11   0  12     3409.22     3188.73    169.48 o 
 -10   0  12       19.42      124.76     59.64 o 
  -9   0  12      394.10      377.93     74.76 o 
  -8   0  12     2202.48     2125.07    132.14 o 
  -7   0  12     2751.19     2865.59    153.66 o 
  -6   0  12       50.14       78.06     60.83 o 
  -5   0  12     1114.13     1107.92     68.90 o 
  -4   0  12     6753.69     6324.60    185.50 o 
  -3   0  12     2298.61     2321.09     96.54 o 
  -2   0  12      472.72      472.03     54.07 o 
  -1   0  12      877.44      889.34     67.21 o 
   0   0  12     3450.17     3271.75    120.64 o 
   1   0  12      753.90      773.14     64.16 o 
   2   0  12      142.32      129.76     46.40 o 
   3   0  12     1747.20     1874.84     92.74 o 
   4   0  12     2368.40     2629.50    155.91 o 
   5   0  12     1182.43      985.97    137.06 o 
   6   0  12       18.41      -29.35     43.36 o 
   7   0  12     1178.69     1226.28     81.53 o 
   8   0  12     2140.97     1926.62    140.65 o 
 -13   1  12      258.75      307.34     51.85 o 
 -12   1  12        1.97       28.62     40.97 o 
 -11   1  12       41.71       75.92     43.22 o 
 -10   1  12      219.69      247.87     48.25 o 
  -9   1  12      860.40      777.18     62.94 o 
  -8   1  12       45.49       34.08     62.20 o 
  -7   1  12      274.15      276.10    105.38 o 
  -6   1  12      227.37      238.05     46.29 o 
  -5   1  12       77.46      100.99     33.84 o 
  -4   1  12      152.46      152.57     30.32 o 
  -3   1  12      610.19      566.32     40.90 o 
  -2   1  12     1090.25     1002.37     48.63 o 
  -1   1  12      207.99      175.56     31.78 o 
   0   1  12       10.39       40.20     29.11 o 
   1   1  12      590.26      619.72     48.20 o 
   2   1  12      368.32      362.82     38.00 o 
   3   1  12      566.19      602.11     45.14 o 
   4   1  12       67.73       38.15     55.40 o 
   5   1  12      194.79      171.39     35.54 o 
   6   1  12      133.77      110.55     39.82 o 
   7   1  12      120.18      148.35     40.65 o 
   8   1  12      306.07      306.31     46.60 o 
 -13   2  12      400.45      402.87     57.53 o 
 -12   2  12      490.97      515.66    106.33 o 
 -11   2  12     1057.84     1282.87     78.02 o 
 -10   2  12      547.95      423.06     55.44 o 
  -9   2  12      655.96      625.33     60.52 o 
  -8   2  12     1183.26     1139.26     87.73 o 
  -7   2  12      921.50      888.21    117.79 o 
  -6   2  12       27.53        5.85     30.57 o 
  -5   2  12       74.69       63.62     33.58 o 
  -4   2  12     1699.13     1562.96     56.73 o 
  -3   2  12     1285.48     1215.34     60.89 o 
  -2   2  12      330.39      296.78     34.28 o 
  -1   2  12      881.92      878.20     47.32 o 
   0   2  12     1998.44     1873.07     63.31 o 
   1   2  12      810.31      785.70     60.62 o 
   2   2  12        7.68        6.09     35.76 o 
   3   2  12      176.21      219.30     34.92 o 
   4   2  12      758.59      712.18     54.33 o 
   5   2  12      808.95      753.02     56.94 o 
   6   2  12       20.45      -10.23     35.97 o 
   7   2  12     1251.17     1238.17     85.89 o 
   8   2  12      334.58      370.72     73.67 o 
 -13   3  12     1930.20     1851.71     93.92 o 
 -12   3  12      333.13      285.85     51.27 o 
 -11   3  12      655.02      657.90     63.57 o 
 -10   3  12      938.26      950.68     68.81 o 
  -9   3  12     3024.00     2931.35    114.55 o 
  -8   3  12      385.69      352.73     51.04 o 
  -7   3  12      591.96      738.46    126.65 o 
  -6   3  12     2329.29     2351.23     80.15 o 
  -5   3  12     1627.54     1725.63     68.24 o 
  -4   3  12        1.02        1.74     34.50 o 
  -3   3  12      653.61      660.37     42.53 o 
  -2   3  12     3884.61     3817.20     98.61 o 
  -1   3  12     1380.14     1438.80     56.93 o 
   0   3  12       11.15        4.66     28.24 o 
   1   3  12     1193.79     1276.57     53.71 o 
   2   3  12     2756.28     2667.26     91.79 o 
   3   3  12      722.64      720.58     55.76 o 
   4   3  12       16.66       34.83     36.47 o 
   5   3  12      655.60      589.28     65.91 o 
   6   3  12     1425.22     1304.27     68.21 o 
   7   3  12      142.22      145.71     41.31 o 
   8   3  12       14.08       75.67     66.74 o 
 -13   4  12      619.15      641.83     53.13 o 
 -12   4  12       23.14       58.11     33.99 o 
 -11   4  12       82.45       65.16     64.56 o 
 -10   4  12      165.55      237.84     89.31 o 
  -9   4  12       14.11      -25.40     39.63 o 
  -8   4  12       38.99       74.33     41.51 o 
  -7   4  12       11.92        0.26     39.28 o 
  -6   4  12      185.45      235.48     38.95 o 
  -5   4  12        0.19      -17.31     30.03 o 
  -4   4  12      268.97      273.51     40.19 o 
  -3   4  12       43.67       30.35     28.17 o 
  -2   4  12       94.81      112.18     30.57 o 
  -1   4  12       14.24       14.04     49.77 o 
   0   4  12       30.96       20.22     34.75 o 
   1   4  12      834.08      893.66     58.19 o 
   2   4  12       70.62       62.71     37.88 o 
   3   4  12      920.76      947.34    140.00 o 
   4   4  12        0.73        5.27     55.91 o 
   5   4  12       18.80        3.54     41.71 o 
   6   4  12       64.22       65.73     56.50 o 
   7   4  12        0.40        0.54     56.40 o 
 -12   5  12       49.35       87.49     38.22 o 
 -11   5  12      202.24      160.80     38.70 o 
 -10   5  12      901.16      820.35     53.96 o 
  -9   5  12     1183.61     1308.51     78.99 o 
  -8   5  12       27.95       68.64     42.16 o 
  -7   5  12      946.67      929.64     60.26 o 
  -6   5  12     4149.31     4171.74    262.49 o 
  -5   5  12     1983.10     2106.33    129.17 o 
  -4   5  12       76.29       91.15     46.57 o 
  -3   5  12      412.58      459.58     59.38 o 
  -2   5  12     1888.39     1886.38     92.14 o 
  -1   5  12      688.06      700.34     53.81 o 
   0   5  12        3.41       -3.75     39.66 o 
   1   5  12      517.93      571.86     52.15 o 
   2   5  12     1086.78     1119.52     64.04 o 
   3   5  12      240.29      323.21     46.49 o 
   4   5  12       13.93      -42.62     44.29 o 
   5   5  12      626.73      609.60     65.09 o 
   6   5  12     1746.19     1723.34     92.04 o 
 -11   6  12      301.90      249.66     42.71 o 
 -10   6  12      462.90      663.90     53.05 o 
  -9   6  12      256.98      303.49     41.95 o 
  -8   6  12     2276.36     2542.58     85.80 o 
  -7   6  12     1279.43     1339.94     65.25 o 
  -6   6  12       93.53      103.46     47.95 o 
  -5   6  12      227.28      211.22     54.50 o 
  -4   6  12     1044.57      848.96    110.20 o 
  -3   6  12      294.72      251.94     54.26 o 
  -2   6  12        2.85       69.88     62.12 o 
  -1   6  12      706.62      732.81     58.00 o 
   0   6  12      713.38      738.92     58.09 o 
   1   6  12     1053.93     1056.60     65.48 o 
   2   6  12       29.35       65.30     40.13 o 
   3   6  12     1186.89     1139.82     67.92 o 
   4   6  12      170.04      137.46     42.71 o 
   5   6  12       66.26      143.39     54.09 o 
  -9   7  12       84.95      162.54     48.28 o 
  -8   7  12      366.40      420.62     48.35 o 
  -7   7  12        3.75       16.78     50.63 o 
  -6   7  12       61.67       67.11     80.70 o 
  -5   7  12       10.58      -18.27     48.35 o 
  -4   7  12       57.66      105.68     49.58 o 
  -3   7  12        6.11      -47.16     47.16 o 
  -2   7  12      392.53      414.20     63.86 o 
  -1   7  12      379.57      366.95     48.94 o 
   0   7  12      585.94      602.05     55.83 o 
   1   7  12       35.63       -5.04     38.23 o 
   2   7  12       46.30       35.18     39.93 o 
   3   7  12      383.36      391.05     58.78 o 
   4   7  12      540.12      371.67     86.08 o 
  -7   8  12     1587.31     1507.74     84.27 o 
  -6   8  12       73.25       73.50     54.03 o 
  -5   8  12     1010.22     1062.42     63.10 o 
  -4   8  12     2086.58     2120.99    153.87 o 
  -3   8  12      486.83      379.94     63.67 o 
  -2   8  12       69.36      150.19     56.24 o 
  -1   8  12       62.36       10.52     51.29 o 
   0   8  12     1200.38      959.34     63.87 o 
   1   8  12      810.63      857.22     73.86 o 
 -11   1  13     1263.30     1458.61     82.74 o 
 -10   1  13       38.09      131.60     46.57 o 
  -9   1  13     1082.17     1114.48     74.26 o 
  -8   1  13     1642.68     1623.75    140.23 o 
  -7   1  13      897.19      932.54     69.44 o 
  -6   1  13       57.56       69.46     66.67 o 
  -5   1  13     2564.59     2515.32     86.57 o 
  -4   1  13     2921.47     2805.39     79.33 o 
  -3   1  13      103.55       62.67     31.01 o 
  -2   1  13      278.82      355.08     38.45 o 
  -1   1  13     1609.69     1510.40     76.47 o 
   0   1  13     2068.08     1992.64    100.97 o 
   1   1  13      418.80      413.65     40.58 o 
   2   1  13      150.72      137.81     34.62 o 
   3   1  13      687.25      648.48     47.95 o 
   4   1  13     1350.67     1453.11     82.77 o 
   5   1  13       30.65       49.97     39.15 o 
   6   1  13      614.41      560.98     92.20 o 
 -11   2  13       37.55      -42.63     95.36 o 
 -10   2  13      341.19      455.41     57.28 o 
  -9   2  13      150.70      126.47     48.10 o 
  -8   2  13      423.86      391.56     54.92 o 
  -7   2  13      807.24      750.29     66.06 o 
  -6   2  13     1869.40     1728.94     90.58 o 
  -5   2  13      176.33      228.79     40.94 o 
  -4   2  13      338.45      345.46     60.07 o 
  -3   2  13     1196.81     1179.35     54.27 o 
  -2   2  13     1126.22     1114.98     53.78 o 
  -1   2  13      157.20      198.03     40.45 o 
   0   2  13      424.52      451.29     51.23 o 
   1   2  13      671.46      604.08     45.53 o 
   2   2  13      484.13      419.95     40.99 o 
   3   2  13      280.24      333.92     47.12 o 
   4   2  13      195.89      198.81     43.81 o 
   5   2  13     1448.33     1420.69     79.03 o 
 -11   3  13       12.84       39.29     43.26 o 
 -10   3  13       99.63       74.82     51.23 o 
  -9   3  13       78.48       23.28     43.58 o 
  -8   3  13      358.89      290.44     51.97 o 
  -7   3  13      173.69      192.21     49.29 o 
  -6   3  13      129.88      169.62     47.54 o 
  -5   3  13        9.54      -14.78     34.55 o 
  -4   3  13      290.05      236.55     45.09 o 
  -3   3  13       93.88      113.55     32.55 o 
  -2   3  13      233.92      200.23     40.06 o 
  -1   3  13      206.92      226.67     35.82 o 
   0   3  13       45.94       32.34     37.56 o 
   1   3  13      467.05      518.38     50.91 o 
   2   3  13      201.19      221.72     52.25 o 
   3   3  13      901.18      892.09     68.38 o 
   4   3  13      799.50      813.34     85.67 o 
   5   3  13        7.08      -39.85     39.85 o 
 -10   4  13     1707.56     1671.99    178.91 o 
  -9   4  13     1060.28     1005.48     74.11 o 
  -8   4  13      258.47      318.60     68.00 o 
  -7   4  13     1386.75     1423.13     81.18 o 
  -6   4  13     4354.93     4507.68    269.77 o 
  -5   4  13      433.52      401.75     46.29 o 
  -4   4  13      241.17      317.56     44.81 o 
  -3   4  13     1101.85     1108.10     61.50 o 
  -2   4  13     2398.29     2381.72     86.96 o 
  -1   4  13      208.92      194.15     42.89 o 
   0   4  13      772.51      840.99     59.31 o 
   1   4  13     1139.21     1076.93     64.65 o 
   2   4  13     1323.17     1458.86     72.96 o 
   3   4  13      456.98      565.24     53.54 o 
   4   4  13      465.92      401.95     51.54 o 
  -9   5  13      156.25      185.11     92.02 o 
  -8   5  13      287.79      400.15     69.23 o 
  -7   5  13      159.08      216.36     50.78 o 
  -6   5  13       20.70      -12.79     35.23 o 
  -5   5  13      218.22      189.41     54.28 o 
  -4   5  13      269.42      342.06     58.93 o 
  -3   5  13       11.37      -16.37     45.25 o 
  -2   5  13       40.84       45.56     47.88 o 
  -1   5  13      231.70      246.67     44.41 o 
   0   5  13       70.42      131.70     42.43 o 
   1   5  13       63.59       74.83     38.23 o 
   2   5  13      340.04      318.62     47.85 o 
   3   5  13      472.88      379.89     85.30 o 
  -8   6  13       15.45      105.14     70.47 o 
  -7   6  13      432.53      497.55     95.29 o 
  -6   6  13      430.13      381.00     70.47 o 
  -5   6  13       36.54       49.92     50.06 o 
  -4   6  13      275.41      254.14     57.77 o 
  -3   6  13      935.10      836.63     76.07 o 
  -2   6  13     1419.77     1421.12     92.16 o 
  -1   6  13        7.64       52.52     85.52 o 
   0   6  13      444.29      467.52     62.12 o 
   1   6  13      411.41      407.71     78.59 o 
   2   6  13      473.78      341.57     83.55 o 
  -4   7  13     1687.80     1565.34     94.18 o 
  -3   7  13      434.45      425.46     90.37 o 
  -2   7  13      515.46      510.63     96.20 o 
  -8   0  14      540.70      548.53     85.73 o 
  -7   0  14        5.58      -53.94     53.94 o 
  -6   0  14      339.61      189.03     69.76 o 
  -5   0  14     1647.44     1637.65    123.35 o 
  -4   0  14     1644.65     1797.50    130.80 o 
  -3   0  14        1.97      -21.29     48.84 o 
  -2   0  14     2663.53     2574.46    112.58 o 
  -1   0  14     1471.18     1376.76    110.44 o 
   0   0  14      525.08      588.96    131.33 o 
   1   0  14      282.76      207.41     57.81 o 
   2   0  14     2200.86     2124.08    221.80 o 
  -8   1  14        4.26       34.17     39.70 o 
  -7   1  14      404.82      384.84     55.05 o 
  -6   1  14      139.18       81.28     51.62 o 
  -5   1  14       41.00      117.04     77.85 o 
  -4   1  14       12.80       82.62     38.10 o 
  -3   1  14      330.75      367.01     40.70 o 
  -2   1  14      119.31      131.25     61.59 o 
  -1   1  14       13.16       18.78     36.04 o 
   0   1  14      589.51      614.75     47.17 o 
   1   1  14       12.52      -13.31     33.68 o 
   2   1  14        8.97       40.97     32.86 o 
  -8   2  14       56.00        5.98     61.32 o 
  -7   2  14      222.12      157.77     56.19 o 
  -6   2  14       16.69      128.09     48.74 o 
  -5   2  14      865.85      865.57     71.73 o 
  -4   2  14     2057.30     1853.72    122.27 o 
  -3   2  14      129.64      115.34     63.86 o 
  -2   2  14      518.08      485.51     42.72 o 
  -1   2  14      702.68      756.63     55.77 o 
   0   2  14      722.82      694.72     48.63 o 
   1   2  14      163.11      206.04     43.14 o 
   2   2  14      741.21      940.82    114.56 o 
  -8   3  14     1025.47      976.88    103.59 o 
  -7   3  14     1085.35     1220.98    107.53 o 
  -6   3  14      887.87      772.37     67.11 o 
  -5   3  14        1.27       29.95     36.13 o 
  -4   3  14      641.81      710.87     55.46 o 
  -3   3  14     2696.25     2803.01     95.63 o 
  -2   3  14     1442.31     1473.05     60.68 o 
  -1   3  14      227.20      236.71     44.83 o 
   0   3  14     1207.55     1141.99     67.92 o 
   1   3  14      799.66      646.06     57.58 o 
  -6   4  14       57.38       57.31     60.76 o 
  -5   4  14       96.31      135.80    137.87 o 
  -4   4  14       44.13       58.97     71.98 o 
  -3   4  14        2.09       92.22     47.18 o 
  -2   4  14       37.81       15.68     67.58 o 
  -1   4  14        0.91      -11.81     46.20 o 
   0   4  14       79.02       99.02     69.20 o 
                                                 
